# Supplementary material for: A comparative transcriptomics and eQTL approach identifies SlWD40 as a tomato fruit ripening regulator
Source: Plant Physiol. 2022 May 4;190(1):250–66. doi: 10.1093/plphys/kiac200 (PMC9434188; doi:10.1093/plphys/kiac200)
Supplement: kiac200_Supplementary_Data [file kiac200_supplementary_data.zip]

Archive with 3 entries (3 files):
- Supplemental Dataset S1.xlsx
- Supplemental Figures.pdf
- Supplemental Tables.xlsx
