# Supplementary material for: A comparative transcriptomics and eQTL approach identifies SlWD40 as a tomato fruit ripening regulator
Source: Plant Physiol. 2022 May 4;190(1):250–66. doi: 10.1093/plphys/kiac200 (PMC9434188; doi:10.1093/plphys/kiac200)
Supplement: kiac200_Supplementary_Data [file kiac200_supplementary_data.zip › Supplemental Dataset S1.xlsx]

## Sheet: Sheet1
Supplemental Dataset S1 Finalized potential candidates from both eQTL and TF approaches and their Virus induced gene silencing (VIGS) phenotypes.
Gene ID	Function	Ratio* (Lyco/Penn)	Phenotypic score	Identification approach	Ripening regulator
Solyc01g094080	Cytochrome P450	692	Red	eQTL approach	No
Solyc03g095900	2-ODD	348	Red	eQTL approach	No
Solyc01g080410	Peptide msrB 5	347	Red	eQTL approach	No
Solyc04g005020	WD-40 repeat family protein	180	Yellowish	eQTL approach	Yes
Solyc12g010950	ADH	294	Whitish Green	eQTL and TF approach	Yes
Solyc07g052700	MADS-box	9692	Yellowish	TF approach	Yes
Solyc07g066160	C2H2 zinc finger	1322	Red	TF approach	No
Solyc05g015380	DNA-binding HORMA family proteins	676	Green	TF approach	Yes
Solyc05g015370	DNA-binding HORMA family proteins	355	Yellowish	TF approach	Yes
Solyc11g010710	AP2-like ethylene-responsive TF	317	Green	eQTL approach	Yes
Solyc12g009050	CCAAT box binding factor	254	Green	TF approach	No
Solyc05g015360	DNA-binding HORMA family proteins	145	Green	TF approach	Yes
Solyc12g098620	BHLH TF	122	Light red	TF approach	No
Solyc03g044460	BHLH transcription factor	88	Green	TF approach	Yes
Solyc03g116440	Zinc finger, FYVE/PHD-type	78	Red	TF approach	No
Solyc02g090310	C2C2(Zn) DOF zinc finger	74	Light red	TF approach	No
*, Ratio is calculated by expression value for S. lycopersicum and S. pennellii.
