# Supplementary material for: A comparative transcriptomics and eQTL approach identifies SlWD40 as a tomato fruit ripening regulator
Source: Plant Physiol. 2022 May 4;190(1):250–66. doi: 10.1093/plphys/kiac200 (PMC9434188; doi:10.1093/plphys/kiac200)
Supplement: kiac200_Supplementary_Data [file kiac200_supplementary_data.zip › Supplemental Tables.xlsx]

## Sheet: Supplemental Table S1
Supplemental Table S1 Co-expression network of SlWD40 with tomato ripening pathway specific genes.										Name	Gene ID					SlWRKY17 co-expression with RIN and ELIP2	Annotation	CORRELATION with SlWD40	Heinz_bud_rep1	Heinz_bud_rep2	Heinz_flower_rep1	Heinz_flower_rep2	Heinz_leaf_rep1	Heinz_leaf_rep2	Heinz_root_rep1	Heinz_root_rep2	Heinz_1cm_fruit_rep1	Heinz_1cm_fruit_rep2	Heinz_2cm_fruit_rep1	Heinz_2cm_fruit_rep2	Heinz_3cm_fruit_rep1	Heinz_3cm_fruit_rep2	Heinz_MG_fruit_rep1	Heinz_MG_fruit_rep2	Heinz_B_fruit_rep1	Heinz_B_fruit_rep2	Heinz_B+10_fruit_rep1	Heinz_B+10_fruit_rep2
	row	row	column	column	Pathway	Annotation	Coexpression Coefficients	p value		Sl1	Solyc04g005020					Solyc04g005020	SlWD40		0.66	0.68	0.49	0.36	0	0.07	0.22	0	0	0	0.1	0	0.28	0.35	2.14	1.69	10.87	9.22	12.45	12.26
1170	Sl1	Solyc04g005020	Sl114	Solyc09g066150	'misc.cytochrome P450'	(at1g3454NA : 418.NA) member of CYP94D; "cytochrome P45NA, family 94, subfamily D, polypeptide 1" (CYP94D1); FUNCTIONS IN: electron carrier activity, monooxygenase activity, iron ion binding, oxygen binding, heme binding; INVOLVED IN: oxidation reduction; LOCATED IN: endomembrane system; CONTAINS InterPro DOMAIN/s: Cytochrome P45NA (InterPro:IPRNANA1128), Cytochrome P45NA, E-class, group I (Inter…	0.991629	0		Sl2	Solyc05g050010					Solyc05g012020	RIN	0.958638	0.57	0.36	0	0.25	0.16	0.25	0	0	0	0	0	0.1	0	0.16	4.59	3.25	190.63	195.76	412.16	394.56
22	Sl1	Solyc04g005020	Sl8	Solyc08g066240	'amino acid metabolism.degradation.histidine'	(at1g4371NA : 5NA9.NA) embryo defective 1NA75 (emb1NA75); FUNCTIONS IN: pyridoxal phosphate binding, carboxy-lyase activity, catalytic activity; INVOLVED IN: cellular amino acid metabolic process, embryo development ending in seed dormancy; LOCATED IN: cellular_component unknown; EXPRESSED IN: 25 plant structures; EXPRESSED DURING: 15 growth stages; CONTAINS InterPro DOMAIN/s: Pyridoxal phosphate…	0.991365	0		Sl3	Solyc02g089160					Solyc09g082690	ELIP2	0.749617	127.47	132.61	284.01	285.4	12.56	12.9	1.29	1.29	8.22	8.4	60.34	48.87	1.63	1.75	75.15	73.05	102.03	99.73	1580.01	1578.61	0.749617
1294	Sl1	Solyc04g005020	Sl117	Solyc12g013690	'misc.oxidases - copper, flavone etc'	(at5gNA532NA : 394.NA) FAD/NAD(P)-binding oxidoreductase family protein; FUNCTIONS IN: monooxygenase activity; INVOLVED IN: oxidation reduction; LOCATED IN: cellular_component unknown; EXPRESSED IN: 8 plant structures; EXPRESSED DURING: 9 growth stages; CONTAINS InterPro DOMAIN/s: Monooxygenase, FAD-binding (InterPro:IPRNANA2938); BEST Arabidopsis thaliana protein match is: FAD/NAD(P)-binding oxi…	0.989768	0		Sl4	Solyc02g070020					Solyc07g051840	SlWRKY17	0.738013	8.77	9.09	13.88	13.26	6.04	6.87	13.95	13.75	0.75	0.54	1.9	1.2	1.2	1.11	5.18	6.24	12.15	12.8	27.75	26.63	0.812012
102	Sl1	Solyc04g005020	Sl16	Solyc03g083910	'major CHO metabolism.degradation.sucrose.invertases.vacuolar'	(p93761|inv1_capan : 11NA3.NA) Acid beta-fructofuranosidase AIV-18 (EC 3.2.1.26) (Acid sucrose hydrolase) (Acid invertase) - Capsicum annuum (Bell pepper) & (at1g6266NA : 726.NA) Glycosyl hydrolases family 32 protein; FUNCTIONS IN: hydrolase activity, hydrolyzing O-glycosyl compounds; INVOLVED IN: sucrose catabolic process, using beta-fructofuranosidase, carbohydrate metabolic process; LOCATED IN…	0.982227	1.57652e-14		Sl5	Solyc03g031860
2282	Sl1	Solyc04g005020	Sl161	Solyc06g084390	'hormone metabolism.auxin.signal transduction'	(p33491|abp2_tobac : 352.NA) Auxin-binding protein T92 precursor (ABP) - Nicotiana tabacum (Common tobacco) & (gnl|cdd|85846 : 311.NA) no description available & (at4gNA298NA : 268.NA) Auxin binding protein involved in cell elongation and cell division. ABP1 is ubiquitinated in vitro and in planta by AtRma2.; endoplasmic reticulum auxin binding protein 1 (ABP1); FUNCTIONS IN: auxin binding; INVOL…	0.980047	4.44089e-14		Sl6	Solyc12g098710
2226	Sl1	Solyc04g005020	Sl160	Solyc03g118290	RNA.regulation of transcription.ARF, Auxin Response Factor family'	(at5g62NANANA : 975.NA) Encodes an auxin response factor. Mutants have many defects including enlarged rosette leaves, reduced fertility, later senescence, hypocotyl elongation defects, enlarged seeds and enlarged cotyledons. May not mediate auxin effects. Increase in seed size due to increased cell proliferation.; auxin response factor 2 (ARF2); FUNCTIONS IN: protein binding, sequence-specific D…	0.972314	8.21121e-13		Sl7	Solyc09g092380
7	Sl1	Solyc04g005020	Sl5	Solyc03g031860	secondary metabolism.isoprenoids.carotenoids.phytoene synthase'	(p37272|psy_capan : 74NA.NA) Phytoene synthase, chloroplast precursor (EC 2.5.1.-) - Capsicum annuum (Bell pepper) & (at5g1723NA : 589.NA) Encodes phytoene synthase.; PHYTOENE SYNTHASE (PSY); CONTAINS InterPro DOMAIN/s: Squalene/phytoene synthase, conserved site (InterPro:IPRNA19845), Terpenoid synthase (InterPro:IPRNANA8949), Squalene/phytoene synthase (InterPro:IPRNANA2NA6NA); Has 5365 Blast hi…	0.971625	1.02185e-12		Sl8	Solyc08g066240
1928	Sl1	Solyc04g005020	Sl138	Solyc09g092500	'hormone metabolism.auxin.synthesis-degradation'	(at4g14NA9NA : 451.NA) The At4g14NA9NA encodes a anthocyanidin 5-O-glucosyltransferase specifically glucosylating the 5-position of the flavonoid A-ring.; UDP-Glycosyltransferase superfamily protein; FUNCTIONS IN: UDP-glycosyltransferase activity, UDP-glucosyltransferase activity, anthocyanin 5-O-glucosyltransferase activity; INVOLVED IN: metabolic process; LOCATED IN: mitochondrion; EXPRESSED IN…	0.963353	9.91118e-12		Sl9	Solyc04g009960
132	Sl1	Solyc04g005020	Sl18	Solyc05g012020	'RNA.regulation of transcription.MADS box transcription factor family'	(q39685|cmb1_diaca : 266.NA) MADS-box protein CMB1 - Dianthus caryophyllus (Carnation) (Clove pink) & (at3gNA231NA : 248.NA) MADS-box protein, binds K domain of AG in vivo; SEPALLATA 2 (SEP2); FUNCTIONS IN: protein binding, DNA binding, sequence-specific DNA binding transcription factor activity; INVOLVED IN: flower development, ovule development; LOCATED IN: nucleus; EXPRESSED IN: 12 plant struc…	0.958638	2.89553e-11		Sl10	Solyc12g088220
16	Sl1	Solyc04g005020	Sl7	Solyc09g092380	'amino acid metabolism.degradation.aspartate family.methionine'	(p68173|sahh_tobac : 913.NA) Adenosylhomocysteinase (EC 3.3.1.1) (S-adenosyl-L-homocysteine hydrolase) (AdoHcyase) (Cytokinin-binding protein CBP57) - Nicotiana tabacum (Common tobacco) & (at4g1394NA : 869.NA) Encodes a S-adenosyl-L-homocysteine hydrolase required for DNA methylation-dependent gene silencing.; HOMOLOGY-DEPENDENT GENE SILENCING 1 (HOG1); FUNCTIONS IN: adenosylhomocysteinase activi…	0.949091	1.81245e-10		Sl11	Solyc08g014130
202	Sl1	Solyc04g005020	Sl27	Solyc01g095080	'hormone metabolism.ethylene.synthesis-degradation.1-aminocyclopropane-1-carboxylate synthase'	(qNA7262|1a1c_tobac : 875.NA) 1-aminocyclopropane-1-carboxylate synthase (EC 4.4.1.14) (ACC synthase) (S-adenosyl-L-methionine methylthioadenosine-lyase) - Nicotiana tabacum (Common tobacco) & (at1gNA148NA : 672.NA) a member of the 1-aminocyclopropane-1-carboxylate (ACC) synthase (S-adenosyl-L-methionine methylthioadenosine-lyase, EC 4.4.1.14) gene family, isolated from a flower-specific cDNA lib…	0.947706	2.29589e-10		Sl12	Solyc07g065340
63	Sl1	Solyc04g005020	Sl13	Solyc03g111690	'cell wall.degradation.pectate lyases and polygalacturonases'	(at4g2478NA : 657.NA) Pectin lyase-like superfamily protein; CONTAINS InterPro DOMAIN/s: Pectin lyase fold/virulence factor (InterPro:IPRNA11NA5NA), AmbAllergen (InterPro:IPRNA18NA82), Pectate lyase/Amb allergen (InterPro:IPRNANA2NA22), Pectin lyase fold (InterPro:IPRNA12334); BEST Arabidopsis thaliana protein match is: Pectin lyase-like superfamily protein (TAIR:AT5G6318NA.1). & (p4NA973|pel_lil…	0.947274	2.46832e-10		Sl13	Solyc03g111690
960	Sl1	Solyc04g005020	Sl95	Solyc04g071580	'not assigned.unknown'	' no hits & (original description: no original description)'	0.946256	2.92119e-10		Sl14	Solyc01g088590
1339	Sl1	Solyc04g005020	Sl118	Solyc08g069060	'misc.UDP glucosyl and glucoronyl transferases'	(at1g7781NA : 543.NA) Galactosyltransferase family protein; FUNCTIONS IN: transferase activity, transferring glycosyl groups, beta-1,3-galactosyltransferase activity; INVOLVED IN: protein amino acid glycosylation; LOCATED IN: Golgi apparatus; EXPRESSED IN: 2NA plant structures; EXPRESSED DURING: 13 growth stages; CONTAINS InterPro DOMAIN/s: Glycosyl transferase, family 31 (InterPro:IPRNANA2659); …	0.938679	9.30899e-10		Sl15	Solyc03g005020
1877	Sl1	Solyc04g005020	Sl137	Solyc12g013700	'hormone metabolism.auxin.induced-regulated-responsive-activated'	(at4g2745NA : 395.NA) Aluminium induced protein with YGL and LRDR motifs; FUNCTIONS IN: molecular_function unknown; INVOLVED IN: biological_process unknown; LOCATED IN: cytosol, nucleus, plasma membrane; EXPRESSED IN: 25 plant structures; EXPRESSED DURING: 14 growth stages; BEST Arabidopsis thaliana protein match is: Aluminium induced protein with YGL and LRDR motifs (TAIR:AT3G1545NA.1); Has 3NA2…	0.938416	9.66507e-10		Sl16	Solyc03g083910
1699	Sl1	Solyc04g005020	Sl127	Solyc04g005630	'RNA.regulation of transcription.unclassified'	(at4gNA299NA : 668.NA) Mitochondrial transcription termination factor family protein; CONTAINS InterPro DOMAIN/s: Mitochodrial transcription termination factor-related (InterPro:IPRNANA369NA); BEST Arabidopsis thaliana protein match is: Mitochondrial transcription termination factor family protein (TAIR:AT2G44NA2NA.1); Has 15NANA Blast hits to 957 proteins in 84 species: Archae - NA; Bacteria - 2…	0.935944	1.36473e-09		Sl17	Solyc06g069430
241	Sl1	Solyc04g005020	Sl29	Solyc03g111720	'protein.postranslational modification'	(p54152|msra_fraan : 313.NA) Peptide methionine sulfoxide reductase (EC 1.8.4.11) (Protein-methionine-S-oxide reductase) (Peptide-methionine (S)-S-oxide reductase) (Peptide Met(O) reductase) (Fruit-ripening protein E4) - Fragaria ananassa (Strawberry) & (gnl|cdd|36848 : 263.NA) no description available & (at5g6164NA : 262.NA) ubiquitous enzyme that repairs oxidatively damaged proteins; peptidemet…	0.932473	2.16654e-09		Sl18	Solyc05g012020
922	Sl1	Solyc04g005020	Sl94	Solyc04g071590	'not assigned.unknown'	' no hits & (original description: no original description)'	0.930538	2.77386e-09		Sl19	Solyc02g089200
854	Sl1	Solyc04g005020	Sl92	Solyc04g071610	'not assigned.unknown'	' no hits & (original description: no original description)'	0.929933	2.99224e-09		Sl20	Solyc07g055920
52	Sl1	Solyc04g005020	Sl12	Solyc07g065340	'amino acid metabolism.synthesis.serine-glycine-cysteine group.cysteine.SAT'	(at3g1311NA : 464.NA) Encodes a mitochondrial serine O-acetyltransferase involved in sulfur assimilation and cysteine biosynthesis. Expressed in the vascular system.; serine acetyltransferase 2;2 (SERAT2;2); FUNCTIONS IN: zinc ion binding, serine O-acetyltransferase activity; INVOLVED IN: response to cadmium ion, cysteine biosynthetic process; LOCATED IN: mitochondrion; EXPRESSED IN: 26 plant str…	0.926442	4.57524e-09		Sl21	Solyc05g015750
4	Sl1	Solyc04g005020	Sl4	Solyc02g070020	'secondary metabolism.flavonoids.anthocyanins.anthocyanidin 3-O-glucosyltransferase'	(at5g4969NA : 533.NA) UDP-Glycosyltransferase superfamily protein; FUNCTIONS IN: transferase activity, transferring glycosyl groups; INVOLVED IN: metabolic process; CONTAINS InterPro DOMAIN/s: UDP-glucuronosyl/UDP-glucosyltransferase (InterPro:IPRNANA2213); BEST Arabidopsis thaliana protein match is: UDP-Glycosyltransferase superfamily protein (TAIR:AT5G6555NA.1); Has 18NA7 Blast hits to 18NA7 pr…	0.925509	5.10721e-09		Sl22	Solyc03g114830
888	Sl1	Solyc04g005020	Sl93	Solyc04g071600	'not assigned.unknown'	' no hits & (original description: no original description)'	0.921608	7.96899e-09		Sl23	Solyc07g052700
11	Sl1	Solyc04g005020	Sl6	Solyc12g098710	'transport.unspecified cations'	(at1g1NA83NA : 45NA.NA) Encodes a variant protein of the 15-cis-zeta-carotene isomase (Z-ISO) locus lacking Z-ISO activity.; 15-cis-zeta-carotene isomerase (Z-ISO); FUNCTIONS IN: 9,15,9'-tri-cis-zeta-carotene isomerase activity; INVOLVED IN: carotene biosynthetic process; LOCATED IN: chloroplast; EXPRESSED IN: 22 plant structures; EXPRESSED DURING: 13 growth stages; CONTAINS InterPro DOMAIN/s: Nn…	0.919262	1.02997e-08		Sl24	Solyc02g071730
88	Sl1	Solyc04g005020	Sl15	Solyc03g005020	'lipid metabolism.lipid degradation.lipases.triacylglycerol lipase'	(at5g1418NA : 455.NA) Myzus persicae-induced lipase 1 (MPL1); FUNCTIONS IN: catalytic activity; INVOLVED IN: glycerol biosynthetic process, lipid metabolic process; LOCATED IN: endomembrane system; EXPRESSED IN: 7 plant structures; EXPRESSED DURING: L mature pollen stage, M germinated pollen stage, 4 anthesis, petal differentiation and expansion stage; CONTAINS InterPro DOMAIN/s: AB-hydrolase-ass…	0.917921	1.18862e-08		Sl25	Solyc12g087830
1645	Sl1	Solyc04g005020	Sl126	Solyc01g080410	'protein.postranslational modification'	(at4gNA483NA : 233.NA) methionine sulfoxide reductase B5 (MSRB5); FUNCTIONS IN: peptide-methionine-(S)-S-oxide reductase activity; INVOLVED IN: oxidation reduction; LOCATED IN: cytosol; EXPRESSED IN: 24 plant structures; EXPRESSED DURING: 14 growth stages; CONTAINS InterPro DOMAIN/s: Methionine sulphoxide reductase B (InterPro:IPRNANA2579), Mss4-like (InterPro:IPRNA11NA57); BEST Arabidopsis thali…	0.912921	1.98641e-08		Sl26	Solyc10g081650
2	Sl1	Solyc04g005020	Sl3	Solyc02g089160	'hormone metabolism.brassinosteroid.synthesis-degradation.BRs.BR6OX'	(q69f95|c85a_phavu : 765.NA) Cytochrome P45NA 85A (EC 1.14.-.-) (C6-oxidase) - Phaseolus vulgaris (Kidney bean) (French bean) & (at5g3897NA : 673.NA) Encodes a polypeptide involved in the C-6 oxidation of brassinosteroids. Heterologous expression of the protein in yeast conferred the ability to catalyze multiple reactions in which the C-6 position of 6-deoxocastasterone, 6-deoxotyphasterol, 3-deh…	0.91081	2.44515e-08		Sl27	Solyc01g095080
222	Sl1	Solyc04g005020	Sl28	Solyc07g049550	'hormone metabolism.ethylene.synthesis-degradation.1-aminocyclopropane-1-carboxylate oxidase'	(qNA85NA7|acco3_pethy : 554.NA) 1-aminocyclopropane-1-carboxylate oxidase 3 (EC 1.14.17.4) (ACC oxidase 3) (Ethylene-forming enzyme) (EFE) - Petunia hybrida (Petunia) & (at1gNA5NA1NA : 455.NA) Encodes 1-aminocyclopropane-1-carboxylate oxidase; ethylene-forming enzyme (EFE); FUNCTIONS IN: 1-aminocyclopropane-1-carboxylate oxidase activity; INVOLVED IN: response to fungus, ethylene biosynthetic pro…	0.906954	3.52731e-08		Sl28	Solyc07g049550
1	Sl1	Solyc04g005020	Sl2	Solyc05g050010	'hormone metabolism.ethylene.synthesis-degradation.1-aminocyclopropane-1-carboxylate synthase'	(qNA7262|1a1c_tobac : 711.NA) 1-aminocyclopropane-1-carboxylate synthase (EC 4.4.1.14) (ACC synthase) (S-adenosyl-L-methionine methylthioadenosine-lyase) - Nicotiana tabacum (Common tobacco) & (gnl|cdd|35477 : 628.NA) no description available & (at3g6151NA : 619.NA) Encodes a member of the 1-aminocyclopropane-1-carboxylate (ACC) synthase (S-adenosyl-L-methionine methylthioadenosine-lyase, EC 4.4.…	0.894106	1.07659e-07		Sl29	Solyc03g111720
1754	Sl1	Solyc04g005020	Sl128	Solyc02g070890	'signalling.receptor kinases.leucine rich repeat XII'	(at5g4633NA : 1NA93.NA) Encodes a leucine-rich repeat serine/threonine protein kinase that is expressed ubiquitously. FLS2 is involved in MAP kinase signalling relay involved in innate immunity. Essential in the perception of flagellin, a potent elicitor of the defense response. FLS2 is directed for degradation by the bacterial ubiquitin ligase AvrPtoB.; FLAGELLIN-SENSITIVE 2 (FLS2); FUNCTIONS IN…	0.894076	1.07925e-07		Sl30	Solyc09g075420
184	Sl1	Solyc04g005020	Sl26	Solyc10g081650	'secondary metabolism.isoprenoids.carotenoids.carotenoid isomerase'	(at1gNA682NA : 923.NA) Encodes carotenoid isomerase. Catalyzes the isomerization of poly-cis-carotenoids to all-trans-carotenoids. Together with PDS and ZDS, CRTiso is required to complete the synthesis of lycopene from phytoene.; carotenoid isomerase (CRTISO); CONTAINS InterPro DOMAIN/s: Fumarate reductase/succinate dehydrogenase flavoprotein, N-terminal (InterPro:IPRNANA3953), Carotene isomeras…	0.893677	1.11475e-07		Sl31	Solyc04g079960
783	Sl1	Solyc04g005020	Sl83	Solyc11g017470	'development.unspecified'	(at1gNA172NA : 357.NA) Belongs to a large family of putative transcriptional activators with NAC domain. Transcript level increases in response to wounding and abscisic acid. ATAF1 attentuates ABA signaling and sythesis. Mutants are hyposensitive to ABA.; ATAF1; CONTAINS InterPro DOMAIN/s: No apical meristem (NAM) protein (InterPro:IPRNANA3441); BEST Arabidopsis thaliana protein match is: NAC dom…	0.893497	1.13109e-07		Sl32	Solyc04g040190
2576	Sl1	Solyc04g005020	Sl173	Solyc11g017470	'development.unspecified'	(at1gNA172NA : 357.NA) Belongs to a large family of putative transcriptional activators with NAC domain. Transcript level increases in response to wounding and abscisic acid. ATAF1 attentuates ABA signaling and sythesis. Mutants are hyposensitive to ABA.; ATAF1; CONTAINS InterPro DOMAIN/s: No apical meristem (NAM) protein (InterPro:IPRNANA3441); BEST Arabidopsis thaliana protein match is: NAC dom…	0.893497	1.13109e-07		Sl33	Solyc08g080090
1001	Sl1	Solyc04g005020	Sl97	Solyc06g063070	'RNA.regulation of transcription.AP2/EREBP, APETALA2/Ethylene-responsive element binding protein family'	(at1g5391NA : 194.NA) encodes a member of the ERF (ethylene response factor) subfamily B-2 of ERF/AP2 transcription factor family (RAP2.12). The protein contains one AP2 domain. There are 5 members in this subfamily including RAP2.2 AND RAP2.12.; related to AP2 12 (RAP2.12); FUNCTIONS IN: DNA binding, sequence-specific DNA binding transcription factor activity; INVOLVED IN: regulation of transcri…	0.891132	1.366e-07		Sl34	Solyc10g080210
1251	Sl1	Solyc04g005020	Sl116	Solyc02g068310	'misc.oxidases - copper, flavone etc'	(at1g1413NA : 344.NA) 2-oxoglutarate (2OG) and Fe(II)-dependent oxygenase superfamily protein; FUNCTIONS IN: oxidoreductase activity, acting on paired donors, with incorporation or reduction of molecular oxygen, 2-oxoglutarate as one donor, and incorporation of one atom each of oxygen into both donors, oxidoreductase activity; INVOLVED IN: biological_process unknown; LOCATED IN: nucleus; EXPRESSE…	0.877162	3.84071e-07		Sl35	Solyc07g064180
311	Sl1	Solyc04g005020	Sl34	Solyc10g080210	'cell wall.degradation.pectate lyases and polygalacturonases'	(p35336|pglr_actch : 4NA3.NA) Polygalacturonase precursor (EC 3.2.1.15) (PG) (Pectinase) - Actinidia chinensis (Kiwi) (Yangtao) & (gnl|cdd|84675 : 371.NA) no description available & (at3gNA797NA : 359.NA) Required for pollen separation during normal development. In qrt mutants, the outer walls of the four meiotic products of the pollen mother cell are fused, and pollen grains are released in tetr…	0.874238	4.69391e-07		Sl36	Solyc12g008840
2625	Sl1	Solyc04g005020	Sl174	Solyc10g006880	#N/A	#N/A	0.858076	1.31016e-06		Sl37	Solyc06g051800
1383	Sl1	Solyc04g005020	Sl119	Solyc10g008470	'not assigned.no ontology'	(at1gNA362NA : 353.NA) ELMO/CED-12 family protein; FUNCTIONS IN: molecular_function unknown; INVOLVED IN: phagocytosis; LOCATED IN: cytoskeleton; EXPRESSED IN: 16 plant structures; EXPRESSED DURING: 6 growth stages; CONTAINS InterPro DOMAIN/s: Engulfment/cell motility, ELMO (InterPro:IPRNANA6816); BEST Arabidopsis thaliana protein match is: ELMO/CED-12 family protein (TAIR:AT3GNA361NA.1); Has 828…	0.854236	1.64169e-06		Sl38	Solyc09g010210
600	Sl1	Solyc04g005020	Sl69	Solyc01g067890	'secondary metabolism.isoprenoids.non-mevalonate pathway.DXS'	(o78328|dxs_capan : 1385.NA) Probable 1-deoxy-D-xylulose-5-phosphate synthase, chloroplast precursor (EC 2.2.1.7) (1-deoxyxylulose-5-phosphate synthase) (DXP synthase) (DXPS) (CapTKT2) - Capsicum annuum (Bell pepper) & (at4g1556NA : 1232.NA) Encodes a protein with 1-deoxyxylulose 5-phosphate synthase activity involved in the MEP pathway. It is essential for chloroplast development in Arabidopsis;…	0.842829	3.09582e-06		Sl39	Solyc08g082250
116	Sl1	Solyc04g005020	Sl17	Solyc06g069430	'development.unspecified'	(q42429|agl8_soltu : 397.NA) Agamous-like MADS-box protein AGL8 homolog (POTM1-1) - Solanum tuberosum (Potato) & (at5g6NA91NA : 261.NA) MADS box gene negatively regulated by APETALA1; AGAMOUS-like 8 (AGL8); FUNCTIONS IN: sequence-specific DNA binding transcription factor activity; INVOLVED IN: positive regulation of flower development, maintenance of inflorescence meristem identity, fruit develop…	0.837082	4.18322e-06		Sl40	Solyc02g085250
1429	Sl1	Solyc04g005020	Sl120	Solyc01g095900	'not assigned.no ontology.tetratricopeptide repeat (TPR)'	(at1gNA132NA : 1786.NA) Tetratricopeptide repeat (TPR)-like superfamily protein; FUNCTIONS IN: binding; LOCATED IN: cellular_component unknown; EXPRESSED IN: 24 plant structures; EXPRESSED DURING: 14 growth stages; CONTAINS InterPro DOMAIN/s: Tetratricopeptide-like helical (InterPro:IPRNA1199NA), Tetratricopeptide repeat-containing (InterPro:IPRNA13NA26), Tetratricopeptide repeat (InterPro:IPRNA1…	0.836924	4.2174e-06		Sl41	Solyc01g090660
1212	Sl1	Solyc04g005020	Sl115	Solyc10g083400	'misc.cytochrome P450'	(at2g2769NA : 578.NA) Encodes a CYP94C1. Has highest omega-hydroxylase activity with 9,1NA-epoxystearic acid, while also metabolized lauric acid (C12:NA) and C18 unsaturated fatty acids. Gene expression is induced in response to wounding and jasmonic acid treatment.; "cytochrome P45NA, family 94, subfamily C, polypeptide 1" (CYP94C1); CONTAINS InterPro DOMAIN/s: Cytochrome P45NA (InterPro:IPRNANA…	0.83339	5.04558e-06		Sl42	Solyc08g066720
1475	Sl1	Solyc04g005020	Sl121	Solyc03g095880	'not assigned.unknown'	' no hits & (original description: no original description)'	0.81836	1.03558e-05		Sl43	Solyc08g075490
1563	Sl1	Solyc04g005020	Sl123	Solyc08g008330	'not assigned.unknown'	' no hits & (original description: no original description)'	0.818136	1.04621e-05		Sl44	Solyc12g008980
33	Sl1	Solyc04g005020	Sl10	Solyc12g088220	'amino acid metabolism.synthesis.branched chain group.common.branched-chain amino acid aminotransferase'	(at1g1NANA7NA : 468.NA) Encodes a chloroplast branched-chain amino acid aminotransferase. Complements the yeast leu/iso-leu/val auxotrophy mutant.; branched-chain amino acid transaminase 2 (BCAT-2); FUNCTIONS IN: branched-chain-amino-acid transaminase activity, catalytic activity; INVOLVED IN: branched chain family amino acid metabolic process, metabolic process; LOCATED IN: chloroplast; EXPRESSE…	0.800653	2.23209e-05		Sl45	Solyc10g079480
483	Sl1	Solyc04g005020	Sl58	Solyc01g087260	'secondary metabolism.isoprenoids.carotenoids.carotenoid cleavage dioxygenase'	(at3g6352NA : 852.NA) Encodes a protein with 9-<i>cis</i>-epoxycarotenoid dioxygenase activity. The enzyme was shown to act on a variety of carotenoid including &#946;-carotene, lutein, zeaxanthin, and all-<i>trans</i>-violaxanthin. When those compounds are used as substrates, the major reaction product detected is a C14 dialdehyde: 4,9-dimethyldodeca-2,4,6,8,1NA-pentaene-1,12-dial. The enzyme di…	0.795922	2.70594e-05		Sl46	Solyc05g055760
351	Sl1	Solyc04g005020	Sl37	Solyc06g051800	'cell wall.modification'	(at2g397NANA : 4NA9.NA) putative expansin. Naming convention from the Expansin Working Group (Kende et al, 2NANA4. Plant Mol Bio). Involved in the formation of nematode-induced syncytia in roots of Arabidopsis thaliana.; expansin A4 (EXPA4); CONTAINS InterPro DOMAIN/s: Barwin-related endoglucanase (InterPro:IPRNANA9NANA9), Pollen allergen, N-terminal (InterPro:IPRNA14734), Expansin (InterPro:IPRN…	0.775168	5.96051e-05		Sl47	Solyc02g085720
42	Sl1	Solyc04g005020	Sl11	Solyc08g014130	'amino acid metabolism.synthesis.branched chain group.leucine specific.2-isopropylmalate synthase'	(at1g74NA4NA : 894.NA) Encodes an active Arabidopsis isopropylmalate synthase IPMS2. Involved in leucine biosynthesis. Do not participate in the chain elongation of glucosinolates. Expressed constitutively throughout the plant. Loss of IPMS2 can be compensated by a second isopropylmalate synthase gene IPMS1 (At1g185NANA).; 2-isopropylmalate synthase 1 (IMS1); FUNCTIONS IN: 2-isopropylmalate synth…	0.773689	6.28577e-05		Sl48	Solyc04g050930
156	Sl1	Solyc04g005020	Sl23	Solyc07g052700	'RNA.regulation of transcription.MADS box transcription factor family'	(at1g7798NA : 81.3) Encodes a member of the MIKC (MADS box, Keratin binding domain, and C terminal domain containing )family of transcriptional regulators. AGL66 is expressed in pollen.It forms heterodimers with other MICK family members (AGL1NA4). Involved in late stages of pollen development and pollen tube growth.; AGAMOUS-like 66 (AGL66); FUNCTIONS IN: sequence-specific DNA binding transcript…	0.763955	8.83374e-05		Sl49	Solyc10g083790
290	Sl1	Solyc04g005020	Sl33	Solyc08g080090	'not assigned.unknown'	(at4g2292NA : 324.NA) Similar to the tomato senescence-inducible chloroplast stay-green protein 1. It is upregulated during maximal senescence in the Arabidopsis life cycle, especially in senescent leaves.; NON-YELLOWING 1 (NYE1); FUNCTIONS IN: molecular_function unknown; INVOLVED IN: chlorophyll catabolic process; LOCATED IN: chloroplast; EXPRESSED IN: 22 plant structures; EXPRESSED DURING: 14 g…	0.761335	9.65493e-05		Sl50	Solyc08g016720
1520	Sl1	Solyc04g005020	Sl122	Solyc09g064730	'not assigned.unknown'	' no hits & (original description: no original description)'	0.751982	0.000131444		Sl51	Solyc05g016330
2469	Sl1	Solyc04g005020	Sl171	Solyc09g082690	'signalling.light'	(p11432|eli_pea : 153.NA) Early light-induced protein, chloroplast precursor (ELIP) - Pisum sativum (Garden pea) & (at3g2284NA : 152.NA) Encodes an early light-inducible protein.; EARLY LIGHT-INDUCABLE PROTEIN (ELIP1); BEST Arabidopsis thaliana protein match is: Chlorophyll A-B binding family protein (TAIR:AT4G1469NA.1); Has 319 Blast hits to 319 proteins in 5NA species: Archae - NA; Bacteria - 5…	0.749617	0.000141815		Sl52	Solyc11g010850
75	Sl1	Solyc04g005020	Sl14	Solyc01g088590	'misc.invertase/pectin methylesterase inhibitor family protein'	(at5g4694NA : 95.5) Plant invertase/pectin methylesterase inhibitor superfamily protein; FUNCTIONS IN: enzyme inhibitor activity, pectinesterase inhibitor activity, pectinesterase activity; INVOLVED IN: biological_process unknown; LOCATED IN: endomembrane system; EXPRESSED IN: 6 plant structures; EXPRESSED DURING: 4 anthesis, petal differentiation and expansion stage; CONTAINS InterPro DOMAIN/s: …	0.737193	0.000208588		Sl53	Solyc02g085710
263	Sl1	Solyc04g005020	Sl30	Solyc09g075420	'RNA.regulation of transcription.AP2/EREBP, APETALA2/Ethylene-responsive element binding protein family'	(at3g1677NA : 119.NA) Encodes a member of the ERF (ethylene response factor) subfamily B-2 of the plant specific ERF/AP2 transcription factor family (RAP2.3). The protein contains one AP2 domain. There are 5 members in this subfamily including RAP2.2 AND RAP2.12.It is localized to the nucleus and acts as a transcriptional activator through the GCC-box. It has been identified as a suppressor of Ba…	0.70795	0.000478703		Sl54	Solyc08g081570
1041	Sl1	Solyc04g005020	Sl100	Solyc04g057880	'RNA.regulation of transcription.SET-domain transcriptional regulator family'	(at1g773NANA : 432.NA) Encodes a protein with histone lysine N-methyltransferase activity required specifically for the trimethylation of H3-K4 in FLC chromatin (and not in H3-K36 dimethylation). Acts as an inhibitor of flowering specifically involved in the autonomous promotion pathway. EFS also regulates the expression of genes involved in carotenoid biosynthesis.Modification of histone methyla…	0.699816	0.00059287		Sl55	Solyc07g056570
459	Sl1	Solyc04g005020	Sl57	Solyc08g066950	'secondary metabolism.isoprenoids.non-mevalonate pathway.DXS'	(at5g1138NA : 935.NA) Encodes a protein postulated to have 1-deoxy-D-xylulose 5-phosphate synthase activity.; 1-deoxy-D-xylulose 5-phosphate synthase 3 (DXPS3); FUNCTIONS IN: 1-deoxy-D-xylulose-5-phosphate synthase activity; INVOLVED IN: terpenoid biosynthetic process; EXPRESSED IN: 23 plant structures; EXPRESSED DURING: 15 growth stages; CONTAINS InterPro DOMAIN/s: Transketolase-like, pyrimidine…	0.693482	0.000697057		Sl56	Solyc01g102820
342	Sl1	Solyc04g005020	Sl36	Solyc12g008840	'cell wall.degradation.mannan-xylose-arabinose-fucose'	(p48981|bgal_maldo : 1NA98.NA) Beta-galactosidase precursor (EC 3.2.1.23) (Lactase) (Acid beta-galactosidase) (Exo-(1-->4)-beta-D-galactanase) - Malus domestica (Apple) (Malus sylvestris) & (at3g1375NA : 1NA76.NA) beta-galactosidase, glycosyl hydrolase family 35; beta galactosidase 1 (BGAL1); FUNCTIONS IN: beta-galactosidase activity; INVOLVED IN: carbohydrate metabolic process; LOCATED IN: cell …	0.690082	0.000759115		Sl57	Solyc08g066950
434	Sl1	Solyc04g005020	Sl55	Solyc07g056570	hormone metabolism.abscisic acid.synthesis-degradation.synthesis.9-cis-epoxycarotenoid dioxygenase'	(at3g1444NA : 855.NA) Encodes 9-<i>cis</i>-epoxycarotenoid dioxygenase, a key enzyme in the biosynthesis of abscisic acid. Regulated in response to drought and salinity. Expressed in roots, flowers and seeds. Localized to the chloroplast stroma and thylakoid membrane.; nine-cis-epoxycarotenoid dioxygenase 3 (NCED3); CONTAINS InterPro DOMAIN/s: Carotenoid oxygenase (InterPro:IPRNANA4294); BEST Ara…	0.689783	0.000764777		Sl58	Solyc01g087260
375	Sl1	Solyc04g005020	Sl38	Solyc09g010210	'misc.gluco-, galacto- and mannosidases.endoglucanase'	(at1g7NA71NA : 776.NA) endo-1,4-beta-glucanase. Involved in cell elongation.; glycosyl hydrolase 9B1 (GH9B1); FUNCTIONS IN: cellulase activity, hydrolase activity, hydrolyzing O-glycosyl compounds; INVOLVED IN: response to cyclopentenone, cell wall modification involved in multidimensional cell growth; LOCATED IN: chloroplast; EXPRESSED IN: 2NA plant structures; EXPRESSED DURING: 12 growth stages…	0.680302	0.000964253		Sl59	Solyc02g085700
2523	Sl1	Solyc04g005020	Sl172	Solyc09g082700	#N/A	#N/A	0.669837	0.0012337		Sl60	Solyc03g114340
272	Sl1	Solyc04g005020	Sl31	Solyc04g079960	'secondary metabolism.isoprenoids.non-mevalonate pathway.geranylgeranyl pyrophosphate synthase'	(p8NANA42|ggpps_capan : 5NANA.NA) Geranylgeranyl pyrophosphate synthetase, chloroplast precursor (GGPP synthetase) (GGPS) [Includes: Dimethylallyltranstransferase (EC 2.5.1.1); Geranyltranstransferase (EC 2.5.1.1NA); Farnesyltranstransferase (EC 2.5.1.29)] - Capsicum an & (at4g3681NA : 379.NA) Encodes a protein with geranylgeranyl pyrophosphate synthase activity involved in isoprenoid biosynthesi…	0.652172	0.00183179		Sl61	Solyc06g074240
175	Sl1	Solyc04g005020	Sl25	Solyc12g087830	'RNA.regulation of transcription.MADS box transcription factor family'	(at1g2631NA : 1NA4.NA) Floral homeotic gene encoding a MADS domain protein homologous to AP1. Enhances the flower to shoot transformation in ap1 mutants.; CAULIFLOWER (CAL); FUNCTIONS IN: DNA binding, sequence-specific DNA binding transcription factor activity; INVOLVED IN: positive regulation of flower development, floral meristem determinacy; LOCATED IN: nucleus; EXPRESSED IN: 12 plant structur…	0.6353	0.00261305		Sl62	Solyc01g009010
1607	Sl1	Solyc04g005020	Sl124	Solyc12g099810	'not assigned.unknown'	(at5g1217NA : 394.NA) Encodes one of the CRT-Like transporters (CLT1/AT5G1938NA, CLT2/AT4G2446NA, CLT3/AT5G1217NA). Required for glutathione homeostasis and stress responses. Mutants lacking these transporters are heavy metal-sensitive, glutathione(GSH)-deficient, and hypersensitive to Phytophthora infection.; CRT (chloroquine-resistance transporter)-like transporter 3 (CLT3); BEST Arabidopsis th…	0.582201	0.00707442		Sl63	Solyc05g010180
549	Sl1	Solyc04g005020	Sl65	Solyc11g011990	'PS.lightreaction.cyclic electron flow-chlororespiration'	(at4g2226NA : 459.NA) Similar to mitochondrial alternative oxidase. im mutants have a variegated phenotype and fail to differentiate chloroplasts in the majority of their cells under high light intensity continuous illumination. The white tissues of immutans accumulate phytoene, a non-colored C4NA carotenoid intermediate. This suggests that immutans controls, either directly or indirectly, the ac…	0.578936	0.00748111		Sl64	Solyc01g087250
336	Sl1	Solyc04g005020	Sl35	Solyc07g064180	'cell wall.pectin*esterases.PME'	(gnl|cdd|85238 : 533.NA) no description available & (at1g1158NA : 518.NA) methylesterase PCR A (PMEPCRA); FUNCTIONS IN: enzyme inhibitor activity, pectinesterase activity; INVOLVED IN: cell wall modification; LOCATED IN: cell wall, plasma membrane, plant-type cell wall; EXPRESSED IN: 25 plant structures; EXPRESSED DURING: 13 growth stages; CONTAINS InterPro DOMAIN/s: Pectinesterase, active site (…	0.573416	0.00821205		Sl65	Solyc11g011990
2686	Sl1	Solyc04g005020	Sl154	Solyc03g114730	'hormone metabolism.auxin.induced-regulated-responsive-activated'	(at5g1574NA : 759.NA) O-fucosyltransferase family protein; CONTAINS InterPro DOMAIN/s: GDP-fucose protein O-fucosyltransferase (InterPro:IPRNA19378); BEST Arabidopsis thaliana protein match is: O-fucosyltransferase family protein (TAIR:AT3GNA225NA.1); Has 822 Blast hits to 815 proteins in 3NA species: Archae - NA; Bacteria - NA; Metazoa - NA; Fungi - NA; Plants - 822; Viruses - NA; Other Eukaryot…	-0.826731	7e-06		Sl66	Solyc11g069380
1221	Sl10	Solyc12g088220	Sl115	Solyc10g083400	'misc.cytochrome P450'	(at2g2769NA : 578.NA) Encodes a CYP94C1. Has highest omega-hydroxylase activity with 9,1NA-epoxystearic acid, while also metabolized lauric acid (C12:NA) and C18 unsaturated fatty acids. Gene expression is induced in response to wounding and jasmonic acid treatment.; "cytochrome P45NA, family 94, subfamily C, polypeptide 1" (CYP94C1); CONTAINS InterPro DOMAIN/s: Cytochrome P45NA (InterPro:IPRNANA…	0.996878	0		Sl67	Solyc08g075480
1484	Sl10	Solyc12g088220	Sl121	Solyc03g095880	'not assigned.unknown'	' no hits & (original description: no original description)'	0.996605	0		Sl68	Solyc04g051190
1528	Sl10	Solyc12g088220	Sl122	Solyc09g064730	'not assigned.unknown'	' no hits & (original description: no original description)'	0.996346	0		Sl69	Solyc01g067890
360	Sl10	Solyc12g088220	Sl37	Solyc06g051800	'cell wall.modification'	(at2g397NANA : 4NA9.NA) putative expansin. Naming convention from the Expansin Working Group (Kende et al, 2NANA4. Plant Mol Bio). Involved in the formation of nematode-induced syncytia in roots of Arabidopsis thaliana.; expansin A4 (EXPA4); CONTAINS InterPro DOMAIN/s: Barwin-related endoglucanase (InterPro:IPRNANA9NANA9), Pollen allergen, N-terminal (InterPro:IPRNA14734), Expansin (InterPro:IPRN…	0.996206	0		Sl70	Solyc04g056390
320	Sl10	Solyc12g088220	Sl34	Solyc10g080210	'cell wall.degradation.pectate lyases and polygalacturonases'	(p35336|pglr_actch : 4NA3.NA) Polygalacturonase precursor (EC 3.2.1.15) (PG) (Pectinase) - Actinidia chinensis (Kiwi) (Yangtao) & (gnl|cdd|84675 : 371.NA) no description available & (at3gNA797NA : 359.NA) Required for pollen separation during normal development. In qrt mutants, the outer walls of the four meiotic products of the pollen mother cell are fused, and pollen grains are released in tetr…	0.990214	0		Sl71	Solyc03g123760
1438	Sl10	Solyc12g088220	Sl120	Solyc01g095900	'not assigned.no ontology.tetratricopeptide repeat (TPR)'	(at1gNA132NA : 1786.NA) Tetratricopeptide repeat (TPR)-like superfamily protein; FUNCTIONS IN: binding; LOCATED IN: cellular_component unknown; EXPRESSED IN: 24 plant structures; EXPRESSED DURING: 14 growth stages; CONTAINS InterPro DOMAIN/s: Tetratricopeptide-like helical (InterPro:IPRNA1199NA), Tetratricopeptide repeat-containing (InterPro:IPRNA13NA26), Tetratricopeptide repeat (InterPro:IPRNA1…	0.982666	1.24345e-14		Sl72	Solyc01g109300
2477	Sl10	Solyc12g088220	Sl171	Solyc09g082690	'signalling.light'	(p11432|eli_pea : 153.NA) Early light-induced protein, chloroplast precursor (ELIP) - Pisum sativum (Garden pea) & (at3g2284NA : 152.NA) Encodes an early light-inducible protein.; EARLY LIGHT-INDUCABLE PROTEIN (ELIP1); BEST Arabidopsis thaliana protein match is: Chlorophyll A-B binding family protein (TAIR:AT4G1469NA.1); Has 319 Blast hits to 319 proteins in 5NA species: Archae - NA; Bacteria - 5…	0.981951	1.82077e-14		Sl73	Solyc03g007960
1260	Sl10	Solyc12g088220	Sl116	Solyc02g068310	'misc.oxidases - copper, flavone etc'	(at1g1413NA : 344.NA) 2-oxoglutarate (2OG) and Fe(II)-dependent oxygenase superfamily protein; FUNCTIONS IN: oxidoreductase activity, acting on paired donors, with incorporation or reduction of molecular oxygen, 2-oxoglutarate as one donor, and incorporation of one atom each of oxygen into both donors, oxidoreductase activity; INVOLVED IN: biological_process unknown; LOCATED IN: nucleus; EXPRESSE…	0.979154	6.55032e-14		Sl74	Solyc01g097810
1392	Sl10	Solyc12g088220	Sl119	Solyc10g008470	'not assigned.no ontology'	(at1gNA362NA : 353.NA) ELMO/CED-12 family protein; FUNCTIONS IN: molecular_function unknown; INVOLVED IN: phagocytosis; LOCATED IN: cytoskeleton; EXPRESSED IN: 16 plant structures; EXPRESSED DURING: 6 growth stages; CONTAINS InterPro DOMAIN/s: Engulfment/cell motility, ELMO (InterPro:IPRNANA6816); BEST Arabidopsis thaliana protein match is: ELMO/CED-12 family protein (TAIR:AT3GNA361NA.1); Has 828…	0.973597	5.38236e-13		Sl75	Solyc02g090890
97	Sl10	Solyc12g088220	Sl15	Solyc03g005020	'lipid metabolism.lipid degradation.lipases.triacylglycerol lipase'	(at5g1418NA : 455.NA) Myzus persicae-induced lipase 1 (MPL1); FUNCTIONS IN: catalytic activity; INVOLVED IN: glycerol biosynthetic process, lipid metabolic process; LOCATED IN: endomembrane system; EXPRESSED IN: 7 plant structures; EXPRESSED DURING: L mature pollen stage, M germinated pollen stage, 4 anthesis, petal differentiation and expansion stage; CONTAINS InterPro DOMAIN/s: AB-hydrolase-ass…	0.970747	1.33982e-12		Sl76	Solyc02g081330
383	Sl10	Solyc12g088220	Sl38	Solyc09g010210	'misc.gluco-, galacto- and mannosidases.endoglucanase'	(at1g7NA71NA : 776.NA) endo-1,4-beta-glucanase. Involved in cell elongation.; glycosyl hydrolase 9B1 (GH9B1); FUNCTIONS IN: cellulase activity, hydrolase activity, hydrolyzing O-glycosyl compounds; INVOLVED IN: response to cyclopentenone, cell wall modification involved in multidimensional cell growth; LOCATED IN: chloroplast; EXPRESSED IN: 2NA plant structures; EXPRESSED DURING: 12 growth stages…	0.970713	1.35381e-12		Sl77	Solyc06g036260
51	Sl10	Solyc12g088220	Sl11	Solyc08g014130	'amino acid metabolism.synthesis.branched chain group.leucine specific.2-isopropylmalate synthase'	(at1g74NA4NA : 894.NA) Encodes an active Arabidopsis isopropylmalate synthase IPMS2. Involved in leucine biosynthesis. Do not participate in the chain elongation of glucosinolates. Expressed constitutively throughout the plant. Loss of IPMS2 can be compensated by a second isopropylmalate synthase gene IPMS1 (At1g185NANA).; 2-isopropylmalate synthase 1 (IMS1); FUNCTIONS IN: 2-isopropylmalate synth…	0.970512	1.43885e-12		Sl78	Solyc01g005940
125	Sl10	Solyc12g088220	Sl17	Solyc06g069430	'development.unspecified'	(q42429|agl8_soltu : 397.NA) Agamous-like MADS-box protein AGL8 homolog (POTM1-1) - Solanum tuberosum (Potato) & (at5g6NA91NA : 261.NA) MADS box gene negatively regulated by APETALA1; AGAMOUS-like 8 (AGL8); FUNCTIONS IN: sequence-specific DNA binding transcription factor activity; INVOLVED IN: positive regulation of flower development, maintenance of inflorescence meristem identity, fruit develop…	0.944184	4.07442e-10		Sl79	Solyc08g066650
61	Sl10	Solyc12g088220	Sl12	Solyc07g065340	'amino acid metabolism.synthesis.serine-glycine-cysteine group.cysteine.SAT'	(at3g1311NA : 464.NA) Encodes a mitochondrial serine O-acetyltransferase involved in sulfur assimilation and cysteine biosynthesis. Expressed in the vascular system.; serine acetyltransferase 2;2 (SERAT2;2); FUNCTIONS IN: zinc ion binding, serine O-acetyltransferase activity; INVOLVED IN: response to cadmium ion, cysteine biosynthetic process; LOCATED IN: mitochondrion; EXPRESSED IN: 26 plant str…	0.943057	4.85747e-10		Sl80	Solyc05g053530
211	Sl10	Solyc12g088220	Sl27	Solyc01g095080	'hormone metabolism.ethylene.synthesis-degradation.1-aminocyclopropane-1-carboxylate synthase'	(qNA7262|1a1c_tobac : 875.NA) 1-aminocyclopropane-1-carboxylate synthase (EC 4.4.1.14) (ACC synthase) (S-adenosyl-L-methionine methylthioadenosine-lyase) - Nicotiana tabacum (Common tobacco) & (at1gNA148NA : 672.NA) a member of the 1-aminocyclopropane-1-carboxylate (ACC) synthase (S-adenosyl-L-methionine methylthioadenosine-lyase, EC 4.4.1.14) gene family, isolated from a flower-specific cDNA lib…	0.942564	5.23957e-10		Sl81	Solyc11g011240
1654	Sl10	Solyc12g088220	Sl126	Solyc01g080410	'protein.postranslational modification'	(at4gNA483NA : 233.NA) methionine sulfoxide reductase B5 (MSRB5); FUNCTIONS IN: peptide-methionine-(S)-S-oxide reductase activity; INVOLVED IN: oxidation reduction; LOCATED IN: cytosol; EXPRESSED IN: 24 plant structures; EXPRESSED DURING: 14 growth stages; CONTAINS InterPro DOMAIN/s: Methionine sulphoxide reductase B (InterPro:IPRNANA2579), Mss4-like (InterPro:IPRNA11NA57); BEST Arabidopsis thali…	0.942026	5.68678e-10		Sl82	Solyc03g093830
298	Sl10	Solyc12g088220	Sl33	Solyc08g080090	'not assigned.unknown'	(at4g2292NA : 324.NA) Similar to the tomato senescence-inducible chloroplast stay-green protein 1. It is upregulated during maximal senescence in the Arabidopsis life cycle, especially in senescent leaves.; NON-YELLOWING 1 (NYE1); FUNCTIONS IN: molecular_function unknown; INVOLVED IN: chlorophyll catabolic process; LOCATED IN: chloroplast; EXPRESSED IN: 22 plant structures; EXPRESSED DURING: 14 g…	0.941259	6.38265e-10		Sl83	Solyc11g017470
72	Sl10	Solyc12g088220	Sl13	Solyc03g111690	'cell wall.degradation.pectate lyases and polygalacturonases'	(at4g2478NA : 657.NA) Pectin lyase-like superfamily protein; CONTAINS InterPro DOMAIN/s: Pectin lyase fold/virulence factor (InterPro:IPRNA11NA5NA), AmbAllergen (InterPro:IPRNA18NA82), Pectate lyase/Amb allergen (InterPro:IPRNANA2NA22), Pectin lyase fold (InterPro:IPRNA12334); BEST Arabidopsis thaliana protein match is: Pectin lyase-like superfamily protein (TAIR:AT5G6318NA.1). & (p4NA973|pel_lil…	0.94123	6.41077e-10		Sl84	Solyc12g056480
141	Sl10	Solyc12g088220	Sl18	Solyc05g012020	'RNA.regulation of transcription.MADS box transcription factor family'	(q39685|cmb1_diaca : 266.NA) MADS-box protein CMB1 - Dianthus caryophyllus (Carnation) (Clove pink) & (at3gNA231NA : 248.NA) MADS-box protein, binds K domain of AG in vivo; SEPALLATA 2 (SEP2); FUNCTIONS IN: protein binding, DNA binding, sequence-specific DNA binding transcription factor activity; INVOLVED IN: flower development, ovule development; LOCATED IN: nucleus; EXPRESSED IN: 12 plant struc…	0.931182	2.55683e-09		Sl85	Solyc04g063240
1708	Sl10	Solyc12g088220	Sl127	Solyc04g005630	'RNA.regulation of transcription.unclassified'	(at4gNA299NA : 668.NA) Mitochondrial transcription termination factor family protein; CONTAINS InterPro DOMAIN/s: Mitochodrial transcription termination factor-related (InterPro:IPRNANA369NA); BEST Arabidopsis thaliana protein match is: Mitochondrial transcription termination factor family protein (TAIR:AT2G44NA2NA.1); Has 15NANA Blast hits to 957 proteins in 84 species: Archae - NA; Bacteria - 2…	0.930797	2.68459e-09		Sl86	Solyc06g083600
1347	Sl10	Solyc12g088220	Sl118	Solyc08g069060	'misc.UDP glucosyl and glucoronyl transferases'	(at1g7781NA : 543.NA) Galactosyltransferase family protein; FUNCTIONS IN: transferase activity, transferring glycosyl groups, beta-1,3-galactosyltransferase activity; INVOLVED IN: protein amino acid glycosylation; LOCATED IN: Golgi apparatus; EXPRESSED IN: 2NA plant structures; EXPRESSED DURING: 13 growth stages; CONTAINS InterPro DOMAIN/s: Glycosyl transferase, family 31 (InterPro:IPRNANA2659); …	0.919793	9.72546e-09		Sl87	Solyc06g083590
896	Sl10	Solyc12g088220	Sl93	Solyc04g071600	'not assigned.unknown'	' no hits & (original description: no original description)'	0.915863	1.47403e-08		Sl88	Solyc02g094460
2531	Sl10	Solyc12g088220	Sl172	Solyc09g082700	#N/A	#N/A	0.907742	3.2772e-08		Sl89	Solyc06g082520
968	Sl10	Solyc12g088220	Sl95	Solyc04g071580	'not assigned.unknown'	' no hits & (original description: no original description)'	0.892745	1.20154e-07		Sl90	Solyc02g079020
192	Sl10	Solyc12g088220	Sl26	Solyc10g081650	'secondary metabolism.isoprenoids.carotenoids.carotenoid isomerase'	(at1gNA682NA : 923.NA) Encodes carotenoid isomerase. Catalyzes the isomerization of poly-cis-carotenoids to all-trans-carotenoids. Together with PDS and ZDS, CRTiso is required to complete the synthesis of lycopene from phytoene.; carotenoid isomerase (CRTISO); CONTAINS InterPro DOMAIN/s: Fumarate reductase/succinate dehydrogenase flavoprotein, N-terminal (InterPro:IPRNANA3953), Carotene isomeras…	0.891334	1.34443e-07		Sl91	Solyc10g075030
930	Sl10	Solyc12g088220	Sl94	Solyc04g071590	'not assigned.unknown'	' no hits & (original description: no original description)'	0.889933	1.50072e-07		Sl92	Solyc04g071610
862	Sl10	Solyc12g088220	Sl92	Solyc04g071610	'not assigned.unknown'	' no hits & (original description: no original description)'	0.880123	3.11821e-07		Sl93	Solyc04g071600
2290	Sl10	Solyc12g088220	Sl161	Solyc06g084390	'hormone metabolism.auxin.signal transduction'	(p33491|abp2_tobac : 352.NA) Auxin-binding protein T92 precursor (ABP) - Nicotiana tabacum (Common tobacco) & (gnl|cdd|85846 : 311.NA) no description available & (at4gNA298NA : 268.NA) Auxin binding protein involved in cell elongation and cell division. ABP1 is ubiquitinated in vitro and in planta by AtRma2.; endoplasmic reticulum auxin binding protein 1 (ABP1); FUNCTIONS IN: auxin binding; INVOL…	0.869717	6.34053e-07		Sl94	Solyc04g071590
1936	Sl10	Solyc12g088220	Sl138	Solyc09g092500	'hormone metabolism.auxin.synthesis-degradation'	(at4g14NA9NA : 451.NA) The At4g14NA9NA encodes a anthocyanidin 5-O-glucosyltransferase specifically glucosylating the 5-position of the flavonoid A-ring.; UDP-Glycosyltransferase superfamily protein; FUNCTIONS IN: UDP-glycosyltransferase activity, UDP-glucosyltransferase activity, anthocyanin 5-O-glucosyltransferase activity; INVOLVED IN: metabolic process; LOCATED IN: mitochondrion; EXPRESSED IN…	0.868817	6.72265e-07		Sl95	Solyc04g071580
110	Sl10	Solyc12g088220	Sl16	Solyc03g083910	'major CHO metabolism.degradation.sucrose.invertases.vacuolar'	(p93761|inv1_capan : 11NA3.NA) Acid beta-fructofuranosidase AIV-18 (EC 3.2.1.26) (Acid sucrose hydrolase) (Acid invertase) - Capsicum annuum (Bell pepper) & (at1g6266NA : 726.NA) Glycosyl hydrolases family 32 protein; FUNCTIONS IN: hydrolase activity, hydrolyzing O-glycosyl compounds; INVOLVED IN: sucrose catabolic process, using beta-fructofuranosidase, carbohydrate metabolic process; LOCATED IN…	0.867073	7.52085e-07		Sl96	Solyc03g123500
1571	Sl10	Solyc12g088220	Sl123	Solyc08g008330	'not assigned.unknown'	' no hits & (original description: no original description)'	0.864207	9.01378e-07		Sl97	Solyc06g063070
609	Sl10	Solyc12g088220	Sl69	Solyc01g067890	'secondary metabolism.isoprenoids.non-mevalonate pathway.DXS'	(o78328|dxs_capan : 1385.NA) Probable 1-deoxy-D-xylulose-5-phosphate synthase, chloroplast precursor (EC 2.2.1.7) (1-deoxyxylulose-5-phosphate synthase) (DXP synthase) (DXPS) (CapTKT2) - Capsicum annuum (Bell pepper) & (at4g1556NA : 1232.NA) Encodes a protein with 1-deoxyxylulose 5-phosphate synthase activity involved in the MEP pathway. It is essential for chloroplast development in Arabidopsis;…	0.853056	1.75732e-06		Sl98	Solyc12g049560
1178	Sl10	Solyc12g088220	Sl114	Solyc09g066150	'misc.cytochrome P450'	(at1g3454NA : 418.NA) member of CYP94D; "cytochrome P45NA, family 94, subfamily D, polypeptide 1" (CYP94D1); FUNCTIONS IN: electron carrier activity, monooxygenase activity, iron ion binding, oxygen binding, heme binding; INVOLVED IN: oxidation reduction; LOCATED IN: endomembrane system; CONTAINS InterPro DOMAIN/s: Cytochrome P45NA (InterPro:IPRNANA1128), Cytochrome P45NA, E-class, group I (Inter…	0.827424	6.76705e-06		Sl99	Solyc06g059960
84	Sl10	Solyc12g088220	Sl14	Solyc01g088590	'misc.invertase/pectin methylesterase inhibitor family protein'	(at5g4694NA : 95.5) Plant invertase/pectin methylesterase inhibitor superfamily protein; FUNCTIONS IN: enzyme inhibitor activity, pectinesterase inhibitor activity, pectinesterase activity; INVOLVED IN: biological_process unknown; LOCATED IN: endomembrane system; EXPRESSED IN: 6 plant structures; EXPRESSED DURING: 4 anthesis, petal differentiation and expansion stage; CONTAINS InterPro DOMAIN/s: …	0.824911	7.63244e-06		Sl100	Solyc04g057880
164	Sl10	Solyc12g088220	Sl23	Solyc07g052700	'RNA.regulation of transcription.MADS box transcription factor family'	(at1g7798NA : 81.3) Encodes a member of the MIKC (MADS box, Keratin binding domain, and C terminal domain containing )family of transcriptional regulators. AGL66 is expressed in pollen.It forms heterodimers with other MICK family members (AGL1NA4). Involved in late stages of pollen development and pollen tube growth.; AGAMOUS-like 66 (AGL66); FUNCTIONS IN: sequence-specific DNA binding transcript…	0.770324	7.08343e-05		Sl101	Solyc06g069310
1302	Sl10	Solyc12g088220	Sl117	Solyc12g013690	'misc.oxidases - copper, flavone etc'	(at5gNA532NA : 394.NA) FAD/NAD(P)-binding oxidoreductase family protein; FUNCTIONS IN: monooxygenase activity; INVOLVED IN: oxidation reduction; LOCATED IN: cellular_component unknown; EXPRESSED IN: 8 plant structures; EXPRESSED DURING: 9 growth stages; CONTAINS InterPro DOMAIN/s: Monooxygenase, FAD-binding (InterPro:IPRNANA2938); BEST Arabidopsis thaliana protein match is: FAD/NAD(P)-binding oxi…	0.746023	0.000158911		Sl102	Solyc07g065500
1614	Sl10	Solyc12g088220	Sl124	Solyc12g099810	'not assigned.unknown'	(at5g1217NA : 394.NA) Encodes one of the CRT-Like transporters (CLT1/AT5G1938NA, CLT2/AT4G2446NA, CLT3/AT5G1217NA). Required for glutathione homeostasis and stress responses. Mutants lacking these transporters are heavy metal-sensitive, glutathione(GSH)-deficient, and hypersensitive to Phytophthora infection.; CRT (chloroquine-resistance transporter)-like transporter 3 (CLT3); BEST Arabidopsis th…	0.693853	0.000690548		Sl103	Solyc01g087240
466	Sl10	Solyc12g088220	Sl57	Solyc08g066950	'secondary metabolism.isoprenoids.non-mevalonate pathway.DXS'	(at5g1138NA : 935.NA) Encodes a protein postulated to have 1-deoxy-D-xylulose 5-phosphate synthase activity.; 1-deoxy-D-xylulose 5-phosphate synthase 3 (DXPS3); FUNCTIONS IN: 1-deoxy-D-xylulose-5-phosphate synthase activity; INVOLVED IN: terpenoid biosynthetic process; EXPRESSED IN: 23 plant structures; EXPRESSED DURING: 15 growth stages; CONTAINS InterPro DOMAIN/s: Transketolase-like, pyrimidine…	0.669833	0.00123382		Sl104	Solyc08g062210
2234	Sl10	Solyc12g088220	Sl160	Solyc03g118290	'RNA.regulation of transcription.ARF, Auxin Response Factor family'	(at5g62NANANA : 975.NA) Encodes an auxin response factor. Mutants have many defects including enlarged rosette leaves, reduced fertility, later senescence, hypocotyl elongation defects, enlarged seeds and enlarged cotyledons. May not mediate auxin effects. Increase in seed size due to increased cell proliferation.; auxin response factor 2 (ARF2); FUNCTIONS IN: protein binding, sequence-specific D…	0.669062	0.00125595		Sl105	Solyc11g065700
679	Sl10	Solyc12g088220	Sl74	Solyc01g097810	'secondary metabolism.isoprenoids.carotenoids.zeta-carotene desaturase'	(q9smj3|zds_capan : 1159.NA) Zeta-carotene desaturase, chloroplast precursor (EC 1.14.99.3NA) (Carotene 7,8-desaturase) - Capsicum annuum (Bell pepper) & (at3gNA487NA : 949.NA) Involved in the biosynthesis of carotenes and xanthophylls, reduces zeta-carotene to lycopene.; zeta-carotene desaturase (ZDS); FUNCTIONS IN: carotene 7,8-desaturase activity; INVOLVED IN: carotene biosynthetic process; LO…	0.668077	0.00128472		Sl106	Solyc01g006930
279	Sl10	Solyc12g088220	Sl31	Solyc04g079960	'secondary metabolism.isoprenoids.non-mevalonate pathway.geranylgeranyl pyrophosphate synthase'	(p8NANA42|ggpps_capan : 5NANA.NA) Geranylgeranyl pyrophosphate synthetase, chloroplast precursor (GGPP synthetase) (GGPS) [Includes: Dimethylallyltranstransferase (EC 2.5.1.1); Geranyltranstransferase (EC 2.5.1.1NA); Farnesyltranstransferase (EC 2.5.1.29)] - Capsicum an & (at4g3681NA : 379.NA) Encodes a protein with geranylgeranyl pyrophosphate synthase activity involved in isoprenoid biosynthesi…	0.666181	0.00134165		Sl107	Solyc01g079870
491	Sl10	Solyc12g088220	Sl58	Solyc01g087260	'secondary metabolism.isoprenoids.carotenoids.carotenoid cleavage dioxygenase'	(at3g6352NA : 852.NA) Encodes a protein with 9-<i>cis</i>-epoxycarotenoid dioxygenase activity. The enzyme was shown to act on a variety of carotenoid including &#946;-carotene, lutein, zeaxanthin, and all-<i>trans</i>-violaxanthin. When those compounds are used as substrates, the major reaction product detected is a C14 dialdehyde: 4,9-dimethyldodeca-2,4,6,8,1NA-pentaene-1,12-dial. The enzyme di…	0.656924	0.00165104		Sl108	Solyc01g096710
1049	Sl10	Solyc12g088220	Sl100	Solyc04g057880	'RNA.regulation of transcription.SET-domain transcriptional regulator family'	(at1g773NANA : 432.NA) Encodes a protein with histone lysine N-methyltransferase activity required specifically for the trimethylation of H3-K4 in FLC chromatin (and not in H3-K36 dimethylation). Acts as an inhibitor of flowering specifically involved in the autonomous promotion pathway. EFS also regulates the expression of genes involved in carotenoid biosynthesis.Modification of histone methyla…	0.616876	0.00376528		Sl109	Solyc03g110860
763	Sl10	Solyc12g088220	Sl82	Solyc03g093830	'not assigned.unknown'	(at5g6167NA : 462.NA) Encodes a close homolog of the Cauliflower OR (Orange) protein. The function of OR is to induce the differentiation of proplastids or other noncolored plastids into chromoplasts for carotenoid accumulation. Both proteins contain a Cysteine-rich zinc finger domain that is highly specific to DnaJ-like molecular chaperons.; BEST Arabidopsis thaliana protein match is: chaperone …	0.583286	0.00694339		Sl110	Solyc06g016750
1885	Sl10	Solyc12g088220	Sl137	Solyc12g013700	'hormone metabolism.auxin.induced-regulated-responsive-activated'	(at4g2745NA : 395.NA) Aluminium induced protein with YGL and LRDR motifs; FUNCTIONS IN: molecular_function unknown; INVOLVED IN: biological_process unknown; LOCATED IN: cytosol, nucleus, plasma membrane; EXPRESSED IN: 25 plant structures; EXPRESSED DURING: 14 growth stages; BEST Arabidopsis thaliana protein match is: Aluminium induced protein with YGL and LRDR motifs (TAIR:AT3G1545NA.1); Has 3NA2…	0.570532	0.00861654		Sl111	Solyc06g072040
556	Sl10	Solyc12g088220	Sl65	Solyc11g011990	'PS.lightreaction.cyclic electron flow-chlororespiration'	(at4g2226NA : 459.NA) Similar to mitochondrial alternative oxidase. im mutants have a variegated phenotype and fail to differentiate chloroplasts in the majority of their cells under high light intensity continuous illumination. The white tissues of immutans accumulate phytoene, a non-colored C4NA carotenoid intermediate. This suggests that immutans controls, either directly or indirectly, the ac…	0.562943	0.00975907		Sl112	Solyc09g007290
249	Sl10	Solyc12g088220	Sl29	Solyc03g111720	'protein.postranslational modification'	(p54152|msra_fraan : 313.NA) Peptide methionine sulfoxide reductase (EC 1.8.4.11) (Protein-methionine-S-oxide reductase) (Peptide-methionine (S)-S-oxide reductase) (Peptide Met(O) reductase) (Fruit-ripening protein E4) - Fragaria ananassa (Strawberry) & (gnl|cdd|36848 : 263.NA) no description available & (at5g6164NA : 262.NA) ubiquitous enzyme that repairs oxidatively damaged proteins; peptidemet…	0.562416	0.00984269		Sl113	Solyc11g068480
1597	Sl100	Solyc04g057880	Sl123	Solyc08g008330	'not assigned.unknown'	' no hits & (original description: no original description)'	0.849073	2.20163e-06		Sl114	Solyc09g066150
2039	Sl100	Solyc04g057880	Sl142	Solyc04g081240	'RNA.regulation of transcription.ARF, Auxin Response Factor family'	(at1g1985NA : 952.NA) Encodes a transcription factor (IAA24) mediating embryo axis formation and vascular development. Similar to AUXIN RESPONSIVE FACTOR 1 (ARF1) shown to bind to auxin responsive elements (AREs), and to the maize transcriptional activator VIVIPAROUS 1( VP1). In situ hybridization shows expression in provascular tissue of embryos, the emerging shoot primordia, then is restricted …	0.836528	4.30388e-06		Sl115	Solyc10g083400
1634	Sl100	Solyc04g057880	Sl124	Solyc12g099810	'not assigned.unknown'	(at5g1217NA : 394.NA) Encodes one of the CRT-Like transporters (CLT1/AT5G1938NA, CLT2/AT4G2446NA, CLT3/AT5G1217NA). Required for glutathione homeostasis and stress responses. Mutants lacking these transporters are heavy metal-sensitive, glutathione(GSH)-deficient, and hypersensitive to Phytophthora infection.; CRT (chloroquine-resistance transporter)-like transporter 3 (CLT3); BEST Arabidopsis th…	0.794235	2.89484e-05		Sl116	Solyc02g068310
1378	Sl100	Solyc04g057880	Sl118	Solyc08g069060	'misc.UDP glucosyl and glucoronyl transferases'	(at1g7781NA : 543.NA) Galactosyltransferase family protein; FUNCTIONS IN: transferase activity, transferring glycosyl groups, beta-1,3-galactosyltransferase activity; INVOLVED IN: protein amino acid glycosylation; LOCATED IN: Golgi apparatus; EXPRESSED IN: 2NA plant structures; EXPRESSED DURING: 13 growth stages; CONTAINS InterPro DOMAIN/s: Glycosyl transferase, family 31 (InterPro:IPRNANA2659); …	0.74252	0.000177247		Sl117	Solyc12g013690
1972	Sl100	Solyc04g057880	Sl138	Solyc09g092500	'hormone metabolism.auxin.synthesis-degradation'	(at4g14NA9NA : 451.NA) The At4g14NA9NA encodes a anthocyanidin 5-O-glucosyltransferase specifically glucosylating the 5-position of the flavonoid A-ring.; UDP-Glycosyltransferase superfamily protein; FUNCTIONS IN: UDP-glycosyltransferase activity, UDP-glucosyltransferase activity, anthocyanin 5-O-glucosyltransferase activity; INVOLVED IN: metabolic process; LOCATED IN: mitochondrion; EXPRESSED IN…	0.711518	0.000434858		Sl118	Solyc08g069060
1788	Sl100	Solyc04g057880	Sl128	Solyc02g070890	'signalling.receptor kinases.leucine rich repeat XII'	(at5g4633NA : 1NA93.NA) Encodes a leucine-rich repeat serine/threonine protein kinase that is expressed ubiquitously. FLS2 is involved in MAP kinase signalling relay involved in innate immunity. Essential in the perception of flagellin, a potent elicitor of the defense response. FLS2 is directed for degradation by the bacterial ubiquitin ligase AvrPtoB.; FLAGELLIN-SENSITIVE 2 (FLS2); FUNCTIONS IN…	0.711433	0.000435865		Sl119	Solyc10g008470
2324	Sl100	Solyc04g057880	Sl161	Solyc06g084390	'hormone metabolism.auxin.signal transduction'	(p33491|abp2_tobac : 352.NA) Auxin-binding protein T92 precursor (ABP) - Nicotiana tabacum (Common tobacco) & (gnl|cdd|85846 : 311.NA) no description available & (at4gNA298NA : 268.NA) Auxin binding protein involved in cell elongation and cell division. ABP1 is ubiquitinated in vitro and in planta by AtRma2.; endoplasmic reticulum auxin binding protein 1 (ABP1); FUNCTIONS IN: auxin binding; INVOL…	0.696334	0.000648379		Sl120	Solyc01g095900
1335	Sl100	Solyc04g057880	Sl117	Solyc12g013690	'misc.oxidases - copper, flavone etc'	(at5gNA532NA : 394.NA) FAD/NAD(P)-binding oxidoreductase family protein; FUNCTIONS IN: monooxygenase activity; INVOLVED IN: oxidation reduction; LOCATED IN: cellular_component unknown; EXPRESSED IN: 8 plant structures; EXPRESSED DURING: 9 growth stages; CONTAINS InterPro DOMAIN/s: Monooxygenase, FAD-binding (InterPro:IPRNANA2938); BEST Arabidopsis thaliana protein match is: FAD/NAD(P)-binding oxi…	0.690945	0.000742932		Sl121	Solyc03g095880
1211	Sl100	Solyc04g057880	Sl114	Solyc09g066150	'misc.cytochrome P450'	(at1g3454NA : 418.NA) member of CYP94D; "cytochrome P45NA, family 94, subfamily D, polypeptide 1" (CYP94D1); FUNCTIONS IN: electron carrier activity, monooxygenase activity, iron ion binding, oxygen binding, heme binding; INVOLVED IN: oxidation reduction; LOCATED IN: endomembrane system; CONTAINS InterPro DOMAIN/s: Cytochrome P45NA (InterPro:IPRNANA1128), Cytochrome P45NA, E-class, group I (Inter…	0.689954	0.000761528		Sl122	Solyc09g064730
1687	Sl100	Solyc04g057880	Sl126	Solyc01g080410	'protein.postranslational modification'	(at4gNA483NA : 233.NA) methionine sulfoxide reductase B5 (MSRB5); FUNCTIONS IN: peptide-methionine-(S)-S-oxide reductase activity; INVOLVED IN: oxidation reduction; LOCATED IN: cytosol; EXPRESSED IN: 24 plant structures; EXPRESSED DURING: 14 growth stages; CONTAINS InterPro DOMAIN/s: Methionine sulphoxide reductase B (InterPro:IPRNANA2579), Mss4-like (InterPro:IPRNA11NA57); BEST Arabidopsis thali…	0.671867	0.00117698		Sl123	Solyc08g008330
1740	Sl100	Solyc04g057880	Sl127	Solyc04g005630	'RNA.regulation of transcription.unclassified'	(at4gNA299NA : 668.NA) Mitochondrial transcription termination factor family protein; CONTAINS InterPro DOMAIN/s: Mitochodrial transcription termination factor-related (InterPro:IPRNANA369NA); BEST Arabidopsis thaliana protein match is: Mitochondrial transcription termination factor family protein (TAIR:AT2G44NA2NA.1); Has 15NANA Blast hits to 957 proteins in 84 species: Archae - NA; Bacteria - 2…	0.668933	0.0012597		Sl124	Solyc12g099810
1249	Sl100	Solyc04g057880	Sl115	Solyc10g083400	'misc.cytochrome P450'	(at2g2769NA : 578.NA) Encodes a CYP94C1. Has highest omega-hydroxylase activity with 9,1NA-epoxystearic acid, while also metabolized lauric acid (C12:NA) and C18 unsaturated fatty acids. Gene expression is induced in response to wounding and jasmonic acid treatment.; "cytochrome P45NA, family 94, subfamily C, polypeptide 1" (CYP94C1); CONTAINS InterPro DOMAIN/s: Cytochrome P45NA (InterPro:IPRNANA…	0.664835	0.00138336		Sl125	Solyc08g007850
1423	Sl100	Solyc04g057880	Sl119	Solyc10g008470	'not assigned.no ontology'	(at1gNA362NA : 353.NA) ELMO/CED-12 family protein; FUNCTIONS IN: molecular_function unknown; INVOLVED IN: phagocytosis; LOCATED IN: cytoskeleton; EXPRESSED IN: 16 plant structures; EXPRESSED DURING: 6 growth stages; CONTAINS InterPro DOMAIN/s: Engulfment/cell motility, ELMO (InterPro:IPRNANA6816); BEST Arabidopsis thaliana protein match is: ELMO/CED-12 family protein (TAIR:AT3GNA361NA.1); Has 828…	0.65705	0.00164644		Sl126	Solyc01g080410
1512	Sl100	Solyc04g057880	Sl121	Solyc03g095880	'not assigned.unknown'	' no hits & (original description: no original description)'	0.654707	0.00173342		Sl127	Solyc04g005630
1291	Sl100	Solyc04g057880	Sl116	Solyc02g068310	'misc.oxidases - copper, flavone etc'	(at1g1413NA : 344.NA) 2-oxoglutarate (2OG) and Fe(II)-dependent oxygenase superfamily protein; FUNCTIONS IN: oxidoreductase activity, acting on paired donors, with incorporation or reduction of molecular oxygen, 2-oxoglutarate as one donor, and incorporation of one atom each of oxygen into both donors, oxidoreductase activity; INVOLVED IN: biological_process unknown; LOCATED IN: nucleus; EXPRESSE…	0.636029	0.00257436		Sl128	Solyc02g070890
1915	Sl100	Solyc04g057880	Sl137	Solyc12g013700	'hormone metabolism.auxin.induced-regulated-responsive-activated'	(at4g2745NA : 395.NA) Aluminium induced protein with YGL and LRDR motifs; FUNCTIONS IN: molecular_function unknown; INVOLVED IN: biological_process unknown; LOCATED IN: cytosol, nucleus, plasma membrane; EXPRESSED IN: 25 plant structures; EXPRESSED DURING: 14 growth stages; BEST Arabidopsis thaliana protein match is: Aluminium induced protein with YGL and LRDR motifs (TAIR:AT3G1545NA.1); Has 3NA2…	0.615658	0.00385427		Sl129	Solyc01g107390
2266	Sl100	Solyc04g057880	Sl160	Solyc03g118290	'RNA.regulation of transcription.ARF, Auxin Response Factor family'	(at5g62NANANA : 975.NA) Encodes an auxin response factor. Mutants have many defects including enlarged rosette leaves, reduced fertility, later senescence, hypocotyl elongation defects, enlarged seeds and enlarged cotyledons. May not mediate auxin effects. Increase in seed size due to increased cell proliferation.; auxin response factor 2 (ARF2); FUNCTIONS IN: protein binding, sequence-specific D…	0.610823	0.00422507		Sl130	Solyc02g092820
1093	Sl100	Solyc04g057880	Sl104	Solyc08g062210	'RNA.regulation of transcription.CCAAT box binding factor family, HAP2'	(at1g1759NA : 144.NA) "nuclear factor Y, subunit A8" (NF-YA8); FUNCTIONS IN: sequence-specific DNA binding transcription factor activity; INVOLVED IN: regulation of transcription, DNA-dependent; LOCATED IN: CCAAT-binding factor complex, nucleus, chloroplast; EXPRESSED IN: 8 plant structures; EXPRESSED DURING: petal differentiation and expansion stage, E expanded cotyledon stage, D bilateral stage…	0.604226	0.00477818		Sl131	Solyc10g008520
2506	Sl100	Solyc04g057880	Sl171	Solyc09g082690	'signalling.light'	(p11432|eli_pea : 153.NA) Early light-induced protein, chloroplast precursor (ELIP) - Pisum sativum (Garden pea) & (at3g2284NA : 152.NA) Encodes an early light-inducible protein.; EARLY LIGHT-INDUCABLE PROTEIN (ELIP1); BEST Arabidopsis thaliana protein match is: Chlorophyll A-B binding family protein (TAIR:AT4G1469NA.1); Has 319 Blast hits to 319 proteins in 5NA species: Archae - NA; Bacteria - 5…	0.599567	0.00520373		Sl132	Solyc10g011660
1554	Sl100	Solyc04g057880	Sl122	Solyc09g064730	'not assigned.unknown'	' no hits & (original description: no original description)'	0.596584	0.00549229		Sl133	Solyc09g097960
1468	Sl100	Solyc04g057880	Sl120	Solyc01g095900	'not assigned.no ontology.tetratricopeptide repeat (TPR)'	(at1gNA132NA : 1786.NA) Tetratricopeptide repeat (TPR)-like superfamily protein; FUNCTIONS IN: binding; LOCATED IN: cellular_component unknown; EXPRESSED IN: 24 plant structures; EXPRESSED DURING: 14 growth stages; CONTAINS InterPro DOMAIN/s: Tetratricopeptide-like helical (InterPro:IPRNA1199NA), Tetratricopeptide repeat-containing (InterPro:IPRNA13NA26), Tetratricopeptide repeat (InterPro:IPRNA1…	0.583132	0.0069619		Sl134	Solyc09g092480
1164	Sl101	Solyc06g069310	Sl112	Solyc09g007290	'RNA.regulation of transcription.CCAAT box binding factor family, HAP3'	(at2g37NA6NA : 221.NA) "nuclear factor Y, subunit B8" (NF-YB8); FUNCTIONS IN: sequence-specific DNA binding transcription factor activity; INVOLVED IN: regulation of transcription, DNA-dependent; LOCATED IN: nucleus, intracellular; EXPRESSED IN: male gametophyte, pollen tube; EXPRESSED DURING: M germinated pollen stage; CONTAINS InterPro DOMAIN/s: Transcription factor, CBFA/NFYB, DNA topoisomeras…	0.76937	7.32466e-05		Sl136	Solyc09g092490	135
1139	Sl101	Solyc06g069310	Sl108	Solyc01g096710	'RNA.regulation of transcription.CCAAT box binding factor family, HAP5'	(at3g1248NA : 182.NA) "nuclear factor Y, subunit C11" (NF-YC11); FUNCTIONS IN: DNA binding, sequence-specific DNA binding transcription factor activity; INVOLVED IN: regulation of transcription, DNA-dependent; LOCATED IN: nucleus, intracellular; EXPRESSED IN: 25 plant structures; EXPRESSED DURING: 13 growth stages; CONTAINS InterPro DOMAIN/s: Transcription factor CBF/NF-Y/archaeal histone (InterP…	0.730592	0.000253901		Sl137	Solyc12g013700
2459	Sl101	Solyc06g069310	Sl170	Solyc09g056360	#N/A	#N/A	0.636512	0.00254894		Sl138	Solyc09g092500
2073	Sl101	Solyc06g069310	Sl144	Solyc10g080880	'hormone metabolism.auxin.signal transduction'	(q5smq9|pin1_orysa : 724.NA) Auxin efflux carrier component 1 (OsPIN1) (Ethylene insensitive root 1 homolog) - Oryza sativa (Rice) & (at1g7359NA : 72NA.NA) Encodes an auxin efflux carrier involved in shoot and root development. It is involved in the maintenance of embryonic auxin gradients. Loss of function severely affects organ initiation, pin1 mutants are characterised by an inflorescence meri…	0.594476	0.005704		Sl139	Solyc06g053290
1825	Sl102	Solyc07g065500	Sl131	Solyc10g008520	'hormone metabolism.auxin.induced-regulated-responsive-activated'	(at4gNA34NANA : 846.NA) Encodes a GH3-related gene involved in red light-specific hypocotyl elongation. Analysis of sense and antisense transgenic plants suggests that DFL2 is located downstream of red light signal transduction and determines the degree of hypocotyl elongation.; DWARF IN LIGHT 2 (DFL2); INVOLVED IN: response to auxin stimulus, response to light stimulus; LOCATED IN: chloroplast; …	0.783839	4.32982e-05		Sl140	Solyc06g072650
1997	Sl102	Solyc07g065500	Sl139	Solyc06g053290	'hormone metabolism.auxin.induced-regulated-responsive-activated'	(at2g4669NA : 113.NA) SAUR-like auxin-responsive protein family ; CONTAINS InterPro DOMAIN/s: Auxin responsive SAUR protein (InterPro:IPRNANA3676); BEST Arabidopsis thaliana protein match is: SAUR-like auxin-responsive protein family (TAIR:AT3G619NANA.1); Has 1291 Blast hits to 128NA proteins in 26 species: Archae - NA; Bacteria - NA; Metazoa - NA; Fungi - NA; Plants - 129NA; Viruses - NA; Other …	0.642265	0.00226232		Sl141	Solyc01g096070
2391	Sl102	Solyc07g065500	Sl166	Solyc06g069380	#N/A	#N/A	0.619524	0.0035776		Sl142	Solyc04g081240
1112	Sl104	Solyc08g062210	Sl106	Solyc01g006930	'RNA.regulation of transcription.CCAAT box binding factor family, HAP2'	(at5gNA651NA : 116.NA) "nuclear factor Y, subunit A1NA" (NF-YA1NA); FUNCTIONS IN: sequence-specific DNA binding transcription factor activity; INVOLVED IN: regulation of transcription, DNA-dependent; LOCATED IN: CCAAT-binding factor complex, nucleus; EXPRESSED IN: stem, vascular tissue, embryo, leaf whorl, seed; EXPRESSED DURING: F mature embryo stage, E expanded cotyledon stage, D bilateral stag…	0.96716	3.74545e-12		Sl143	Solyc01g096340
1840	Sl104	Solyc08g062210	Sl133	Solyc09g097960	'hormone metabolism.auxin.induced-regulated-responsive-activated'	(at1g6NA71NA : 562.NA) Encodes ATB2.; ATB2; FUNCTIONS IN: oxidoreductase activity; INVOLVED IN: response to cadmium ion; EXPRESSED IN: 23 plant structures; EXPRESSED DURING: 14 growth stages; CONTAINS InterPro DOMAIN/s: Aldo/keto reductase (InterPro:IPRNANA1395), Aldo/keto reductase subgroup (InterPro:IPRNA2NA471); BEST Arabidopsis thaliana protein match is: NAD(P)-linked oxidoreductase superfami…	0.915016	1.60798e-08		Sl144	Solyc10g080880
2362	Sl104	Solyc08g062210	Sl163	Solyc07g014620	'hormone metabolism.auxin.induced-regulated-responsive-activated'	(at5g2NA81NA : 92.NA) SAUR-like auxin-responsive protein family ; FUNCTIONS IN: calmodulin binding; INVOLVED IN: response to auxin stimulus; LOCATED IN: peroxisome; EXPRESSED IN: 1NA plant structures; EXPRESSED DURING: L mature pollen stage, M germinated pollen stage, 4 anthesis, petal differentiation and expansion stage; CONTAINS InterPro DOMAIN/s: Auxin responsive SAUR protein (InterPro:IPRNANA…	0.913237	1.92489e-08		Sl145	Solyc02g037530
2006	Sl104	Solyc08g062210	Sl140	Solyc06g072650	'hormone metabolism.auxin.induced-regulated-responsive-activated'	(at5g5NA76NA : 94.7) SAUR-like auxin-responsive protein family ; CONTAINS InterPro DOMAIN/s: Auxin responsive SAUR protein (InterPro:IPRNANA3676); BEST Arabidopsis thaliana protein match is: SAUR-like auxin-responsive protein family (TAIR:AT3G4312NA.1); Has 18NA7 Blast hits to 18NA7 proteins in 277 species: Archae - NA; Bacteria - NA; Metazoa - 736; Fungi - 347; Plants - 385; Viruses - NA; Other …	0.797448	2.5444e-05		Sl146	Solyc10g078370
2126	Sl104	Solyc08g062210	Sl148	Solyc01g103050	'RNA.regulation of transcription.ARF, Auxin Response Factor family'	(at1g5975NA : 828.NA) Encodes a member of the auxin response factor family. ARFs bind to the cis element 5'-TGTCTC-3' ARFs mediate changes in gene expression in response to auxin. ARF's form heterodimers with IAA/AUX genes. ARF1 enhances mutant phenotypes of ARF2 and may act with ARF2 to control aspects of maturation and senescence.ARF1:LUC and 3xHA:ARF1 proteins have a half-life of ~3-4 hours an…	0.723931	0.000307892		Sl147	Solyc09g074520
2404	Sl104	Solyc08g062210	Sl167	Solyc05g056040	'RNA.regulation of transcription.ARF, Auxin Response Factor family'	(at2g4653NA : 298.NA) auxin response factor 11 (ARF11); FUNCTIONS IN: sequence-specific DNA binding transcription factor activity; INVOLVED IN: response to hormone stimulus, regulation of transcription, DNA-dependent, regulation of transcription; LOCATED IN: endomembrane system, nucleus; EXPRESSED IN: 21 plant structures; EXPRESSED DURING: 13 growth stages; CONTAINS InterPro DOMAIN/s: Aux/IAA-ARF…	0.723361	0.000312931		Sl148	Solyc01g103050
2021	Sl104	Solyc08g062210	Sl141	Solyc01g096070	'RNA.regulation of transcription.ARF, Auxin Response Factor family'	(at4g2398NA : 63NA.NA) Encodes auxin response factor 9 (ARF9).; auxin response factor 9 (ARF9); FUNCTIONS IN: sequence-specific DNA binding transcription factor activity; INVOLVED IN: regulation of transcription, DNA-dependent; LOCATED IN: nucleus; EXPRESSED IN: 22 plant structures; EXPRESSED DURING: 13 growth stages; CONTAINS InterPro DOMAIN/s: Aux/IAA-ARF-dimerisation (InterPro:IPRNA11525), Tra…	0.666366	0.00133602		Sl149	Solyc02g070260
2104	Sl104	Solyc08g062210	Sl146	Solyc10g078370	'hormone metabolism.auxin.signal transduction'	(q67ul3|pin1c_orysa : 766.NA) Probable auxin efflux carrier component 1c (OsPIN1c) - Oryza sativa (Rice) & (at1g7359NA : 761.NA) Encodes an auxin efflux carrier involved in shoot and root development. It is involved in the maintenance of embryonic auxin gradients. Loss of function severely affects organ initiation, pin1 mutants are characterised by an inflorescence meristem that does not initiate…	0.634458	0.00265838		Sl151	Solyc02g078380	150
2040	Sl104	Solyc08g062210	Sl142	Solyc04g081240	'RNA.regulation of transcription.ARF, Auxin Response Factor family'	(at1g1985NA : 952.NA) Encodes a transcription factor (IAA24) mediating embryo axis formation and vascular development. Similar to AUXIN RESPONSIVE FACTOR 1 (ARF1) shown to bind to auxin responsive elements (AREs), and to the maize transcriptional activator VIVIPAROUS 1( VP1). In situ hybridization shows expression in provascular tissue of embryos, the emerging shoot primordia, then is restricted …	0.570022	0.00868965		Sl152	Solyc11g069190
2143	Sl105	Solyc11g065700	Sl151	Solyc02g078380	'hormone metabolism.auxin.induced-regulated-responsive-activated'	(gnl|cdd|48483 : 335.NA) no description available & (p248NA5|tsjt1_tobac : 251.NA) Stem-specific protein TSJT1 - Nicotiana tabacum (Common tobacco) & (at4g2745NA : 218.NA) Aluminium induced protein with YGL and LRDR motifs; FUNCTIONS IN: molecular_function unknown; INVOLVED IN: biological_process unknown; LOCATED IN: cytosol, nucleus, plasma membrane; EXPRESSED IN: 25 plant structures; EXPRESSED …	0.669583	0.00124095		Sl153	Solyc11g010600
1148	Sl105	Solyc11g065700	Sl110	Solyc06g016750	'not assigned.unknown'	' no hits & (original description: no original description)'	0.593316	0.00582329		Sl154	Solyc03g114730
1741	Sl105	Solyc11g065700	Sl127	Solyc04g005630	'RNA.regulation of transcription.unclassified'	(at4gNA299NA : 668.NA) Mitochondrial transcription termination factor family protein; CONTAINS InterPro DOMAIN/s: Mitochodrial transcription termination factor-related (InterPro:IPRNANA369NA); BEST Arabidopsis thaliana protein match is: Mitochondrial transcription termination factor family protein (TAIR:AT2G44NA2NA.1); Has 15NANA Blast hits to 957 proteins in 84 species: Archae - NA; Bacteria - 2…	0.575798	0.00788974		Sl155	Solyc12g098600
2702	Sl105	Solyc11g065700	Sl166	Solyc06g069380	#N/A	#N/A	-0.856546	1.43e-06		Sl156	Solyc08g065430
1841	Sl106	Solyc01g006930	Sl133	Solyc09g097960	'hormone metabolism.auxin.induced-regulated-responsive-activated'	(at1g6NA71NA : 562.NA) Encodes ATB2.; ATB2; FUNCTIONS IN: oxidoreductase activity; INVOLVED IN: response to cadmium ion; EXPRESSED IN: 23 plant structures; EXPRESSED DURING: 14 growth stages; CONTAINS InterPro DOMAIN/s: Aldo/keto reductase (InterPro:IPRNANA1395), Aldo/keto reductase subgroup (InterPro:IPRNA2NA471); BEST Arabidopsis thaliana protein match is: NAD(P)-linked oxidoreductase superfami…	0.943971	4.21308e-10		Sl157	Solyc08g082630
2363	Sl106	Solyc01g006930	Sl163	Solyc07g014620	'hormone metabolism.auxin.induced-regulated-responsive-activated'	(at5g2NA81NA : 92.NA) SAUR-like auxin-responsive protein family ; FUNCTIONS IN: calmodulin binding; INVOLVED IN: response to auxin stimulus; LOCATED IN: peroxisome; EXPRESSED IN: 1NA plant structures; EXPRESSED DURING: L mature pollen stage, M germinated pollen stage, 4 anthesis, petal differentiation and expansion stage; CONTAINS InterPro DOMAIN/s: Auxin responsive SAUR protein (InterPro:IPRNANA…	0.933937	1.78818e-09		Sl158	Solyc02g085380
2007	Sl106	Solyc01g006930	Sl140	Solyc06g072650	'hormone metabolism.auxin.induced-regulated-responsive-activated'	(at5g5NA76NA : 94.7) SAUR-like auxin-responsive protein family ; CONTAINS InterPro DOMAIN/s: Auxin responsive SAUR protein (InterPro:IPRNANA3676); BEST Arabidopsis thaliana protein match is: SAUR-like auxin-responsive protein family (TAIR:AT3G4312NA.1); Has 18NA7 Blast hits to 18NA7 proteins in 277 species: Archae - NA; Bacteria - NA; Metazoa - 736; Fungi - 347; Plants - 385; Viruses - NA; Other …	0.834394	4.79712e-06		Sl159	Solyc06g073060
2405	Sl106	Solyc01g006930	Sl167	Solyc05g056040	'RNA.regulation of transcription.ARF, Auxin Response Factor family'	(at2g4653NA : 298.NA) auxin response factor 11 (ARF11); FUNCTIONS IN: sequence-specific DNA binding transcription factor activity; INVOLVED IN: response to hormone stimulus, regulation of transcription, DNA-dependent, regulation of transcription; LOCATED IN: endomembrane system, nucleus; EXPRESSED IN: 21 plant structures; EXPRESSED DURING: 13 growth stages; CONTAINS InterPro DOMAIN/s: Aux/IAA-ARF…	0.804489	1.90237e-05		Sl160	Solyc03g118290
2127	Sl106	Solyc01g006930	Sl148	Solyc01g103050	'RNA.regulation of transcription.ARF, Auxin Response Factor family'	(at1g5975NA : 828.NA) Encodes a member of the auxin response factor family. ARFs bind to the cis element 5'-TGTCTC-3' ARFs mediate changes in gene expression in response to auxin. ARF's form heterodimers with IAA/AUX genes. ARF1 enhances mutant phenotypes of ARF2 and may act with ARF2 to control aspects of maturation and senescence.ARF1:LUC and 3xHA:ARF1 proteins have a half-life of ~3-4 hours an…	0.790104	3.40599e-05		Sl161	Solyc06g084390
2022	Sl106	Solyc01g006930	Sl141	Solyc01g096070	'RNA.regulation of transcription.ARF, Auxin Response Factor family'	(at4g2398NA : 63NA.NA) Encodes auxin response factor 9 (ARF9).; auxin response factor 9 (ARF9); FUNCTIONS IN: sequence-specific DNA binding transcription factor activity; INVOLVED IN: regulation of transcription, DNA-dependent; LOCATED IN: nucleus; EXPRESSED IN: 22 plant structures; EXPRESSED DURING: 13 growth stages; CONTAINS InterPro DOMAIN/s: Aux/IAA-ARF-dimerisation (InterPro:IPRNA11525), Tra…	0.741857	0.000180908		Sl162	Solyc07g016180
2105	Sl106	Solyc01g006930	Sl146	Solyc10g078370	'hormone metabolism.auxin.signal transduction'	(q67ul3|pin1c_orysa : 766.NA) Probable auxin efflux carrier component 1c (OsPIN1c) - Oryza sativa (Rice) & (at1g7359NA : 761.NA) Encodes an auxin efflux carrier involved in shoot and root development. It is involved in the maintenance of embryonic auxin gradients. Loss of function severely affects organ initiation, pin1 mutants are characterised by an inflorescence meristem that does not initiate…	0.69228	0.000718483		Sl163	Solyc07g014620
1833	Sl106	Solyc01g006930	Sl132	Solyc10g011660	'hormone metabolism.auxin.induced-regulated-responsive-activated'	(q6i581|gh35_orysa : 826.NA) Probable indole-3-acetic acid-amido synthetase GH3.5 (EC 6.3.2.-) (Auxin-responsive GH3-like protein 5) (OsGH3-5) - Oryza sativa (Rice) & (at2g4637NA : 8NA7.NA) Encodes a jasmonate-amido synthetase that is a member of the GH3 family of proteins. JAR1 catalyzes the formation of a biologically active jasmonyl-isoleucine (JA-Ile) conjugate. JA-Ile promotes the interactio…	0.616561	0.00378815		Sl164	Solyc04g081270
1858	Sl107	Solyc01g079870	Sl134	Solyc09g092480	'hormone metabolism.auxin.synthesis-degradation'	(at4g14NA9NA : 352.NA) The At4g14NA9NA encodes a anthocyanidin 5-O-glucosyltransferase specifically glucosylating the 5-position of the flavonoid A-ring.; UDP-Glycosyltransferase superfamily protein; FUNCTIONS IN: UDP-glycosyltransferase activity, UDP-glucosyltransferase activity, anthocyanin 5-O-glucosyltransferase activity; INVOLVED IN: metabolic process; LOCATED IN: mitochondrion; EXPRESSED IN…	0.867517	7.31006e-07		Sl166	Solyc06g069380	165
1874	Sl107	Solyc01g079870	Sl136	Solyc09g092490	'hormone metabolism.auxin.synthesis-degradation'	(at1gNA553NA : 19NA.NA) Encodes a protein with glucosyltransferase activity with high sequence homology to UGT1 (AT1GNA556NA). It belongs to an UGT subfamily that binds UDP-glucose but not UDP-glucuronate, UDP-galactose, or UDP-rhamnose as the glycosyl donor. UGT2 was shown to be able to use abscisic acid as glycosylation substrate in the presence of UDP-glucose.; UDP-glucosyl transferase 75B2 (U…	0.825845	7.30024e-06		Sl167	Solyc05g056040
2064	Sl107	Solyc01g079870	Sl143	Solyc01g096340	'hormone metabolism.auxin.induced-regulated-responsive-activated'	(at3g619NANA : 119.NA) SAUR-like auxin-responsive protein family ; CONTAINS InterPro DOMAIN/s: Auxin responsive SAUR protein (InterPro:IPRNANA3676); BEST Arabidopsis thaliana protein match is: SAUR-like auxin-responsive protein family (TAIR:AT2G4669NA.1); Has 1394 Blast hits to 138NA proteins in 28 species: Archae - NA; Bacteria - NA; Metazoa - NA; Fungi - NA; Plants - 1393; Viruses - NA; Other E…	0.809229	1.55388e-05		Sl168	Solyc09g098090
2460	Sl107	Solyc01g079870	Sl170	Solyc09g056360	#N/A	#N/A	0.617742	0.00370301		Sl169	Solyc09g097970
2560	Sl107	Solyc01g079870	Sl172	Solyc09g082700	#N/A	#N/A	0.614832	0.00391567		Sl170	Solyc09g056360
1165	Sl107	Solyc01g079870	Sl112	Solyc09g007290	'RNA.regulation of transcription.CCAAT box binding factor family, HAP3'	(at2g37NA6NA : 221.NA) "nuclear factor Y, subunit B8" (NF-YB8); FUNCTIONS IN: sequence-specific DNA binding transcription factor activity; INVOLVED IN: regulation of transcription, DNA-dependent; LOCATED IN: nucleus, intracellular; EXPRESSED IN: male gametophyte, pollen tube; EXPRESSED DURING: M germinated pollen stage; CONTAINS InterPro DOMAIN/s: Transcription factor, CBFA/NFYB, DNA topoisomeras…	0.590329	0.0061401		Sl171	Solyc09g082690
1973	Sl107	Solyc01g079870	Sl138	Solyc09g092500	'hormone metabolism.auxin.synthesis-degradation'	(at4g14NA9NA : 451.NA) The At4g14NA9NA encodes a anthocyanidin 5-O-glucosyltransferase specifically glucosylating the 5-position of the flavonoid A-ring.; UDP-Glycosyltransferase superfamily protein; FUNCTIONS IN: UDP-glycosyltransferase activity, UDP-glucosyltransferase activity, anthocyanin 5-O-glucosyltransferase activity; INVOLVED IN: metabolic process; LOCATED IN: mitochondrion; EXPRESSED IN…	0.562967	0.00975516		Sl172	Solyc09g082700
2092	Sl108	Solyc01g096710	Sl145	Solyc02g037530	'RNA.regulation of transcription.ARF, Auxin Response Factor family'	(at5g37NA2NA : 982.NA) Encodes a member of the auxin response factor family. Mediates auxin response via expression of auxin regulated genes. Acts redundantly with ARF6 to control stamen elongation and flower maturation. Expression of ARF8 is controlled by miR167.; auxin response factor 8 (ARF8); FUNCTIONS IN: sequence-specific DNA binding transcription factor activity; INVOLVED IN: flower develo…	0.806848	1.7213e-05		Sl173	Solyc11g017470
1166	Sl108	Solyc01g096710	Sl112	Solyc09g007290	'RNA.regulation of transcription.CCAAT box binding factor family, HAP3'	(at2g37NA6NA : 221.NA) "nuclear factor Y, subunit B8" (NF-YB8); FUNCTIONS IN: sequence-specific DNA binding transcription factor activity; INVOLVED IN: regulation of transcription, DNA-dependent; LOCATED IN: nucleus, intracellular; EXPRESSED IN: male gametophyte, pollen tube; EXPRESSED DURING: M germinated pollen stage; CONTAINS InterPro DOMAIN/s: Transcription factor, CBFA/NFYB, DNA topoisomeras…	0.775159	5.96246e-05		Sl174	Solyc10g006880
2461	Sl108	Solyc01g096710	Sl170	Solyc09g056360	#N/A	#N/A	0.684429	0.00087261
2215	Sl108	Solyc01g096710	Sl158	Solyc02g085380	'hormone metabolism.auxin.induced-regulated-responsive-activated'	(at2g1846NA : 321.NA) like COV 3 (LCV3); CONTAINS InterPro DOMAIN/s: Protein of unknown function DUF5NA2 (InterPro:IPRNANA7462); BEST Arabidopsis thaliana protein match is: like COV 1 (TAIR:AT2G2NA13NA.1); Has 35333 Blast hits to 34131 proteins in 2444 species: Archae - 798; Bacteria - 22429; Metazoa - 974; Fungi - 991; Plants - 531; Viruses - NA; Other Eukaryotes - 961NA (source: NCBI BLink). & …	0.680874	0.000951083
1802	Sl108	Solyc01g096710	Sl129	Solyc01g107390	'hormone metabolism.auxin.induced-regulated-responsive-activated'	(at2g1496NA : 988.NA) encodes a protein similar to IAA-amido synthases. Lines carrying an insertion in this gene are hypersensitive to auxin.; GH3.1; CONTAINS InterPro DOMAIN/s: GH3 auxin-responsive promoter (InterPro:IPRNANA4993); BEST Arabidopsis thaliana protein match is: Auxin-responsive GH3 family protein (TAIR:AT4G3739NA.1); Has 1628 Blast hits to 1412 proteins in 23NA species: Archae - 1; …	0.675828	0.00107264
2380	Sl108	Solyc01g096710	Sl164	Solyc04g081270	#N/A	#N/A	0.645519	0.00211247
2222	Sl108	Solyc01g096710	Sl159	Solyc06g073060	#N/A	#N/A	0.63393	0.00268709
2200	Sl108	Solyc01g096710	Sl157	Solyc08g082630	'RNA.regulation of transcription.ARF, Auxin Response Factor family'	(at4g2398NA : 617.NA) Encodes auxin response factor 9 (ARF9).; auxin response factor 9 (ARF9); FUNCTIONS IN: sequence-specific DNA binding transcription factor activity; INVOLVED IN: regulation of transcription, DNA-dependent; LOCATED IN: nucleus; EXPRESSED IN: 22 plant structures; EXPRESSED DURING: 13 growth stages; CONTAINS InterPro DOMAIN/s: Aux/IAA-ARF-dimerisation (InterPro:IPRNA11525), Tran…	0.631422	0.0028272
2074	Sl108	Solyc01g096710	Sl144	Solyc10g080880	'hormone metabolism.auxin.signal transduction'	(q5smq9|pin1_orysa : 724.NA) Auxin efflux carrier component 1 (OsPIN1) (Ethylene insensitive root 1 homolog) - Oryza sativa (Rice) & (at1g7359NA : 72NA.NA) Encodes an auxin efflux carrier involved in shoot and root development. It is involved in the maintenance of embryonic auxin gradients. Loss of function severely affects organ initiation, pin1 mutants are characterised by an inflorescence meri…	0.629856	0.00291775
2161	Sl109	Solyc03g110860	Sl153	Solyc11g010600	'hormone metabolism.auxin.induced-regulated-responsive-activated'	(at5g6547NA : 691.NA) O-fucosyltransferase family protein; CONTAINS InterPro DOMAIN/s: GDP-fucose protein O-fucosyltransferase (InterPro:IPRNA19378); BEST Arabidopsis thaliana protein match is: O-fucosyltransferase family protein (TAIR:AT4G2453NA.1); Has 3NA2NA1 Blast hits to 17322 proteins in 78NA species: Archae - 12; Bacteria - 1396; Metazoa - 17338; Fungi - 3422; Plants - 5NA37; Viruses - NA;…	0.619318	0.00359189
361	Sl11	Solyc08g014130	Sl37	Solyc06g051800	'cell wall.modification'	(at2g397NANA : 4NA9.NA) putative expansin. Naming convention from the Expansin Working Group (Kende et al, 2NANA4. Plant Mol Bio). Involved in the formation of nematode-induced syncytia in roots of Arabidopsis thaliana.; expansin A4 (EXPA4); CONTAINS InterPro DOMAIN/s: Barwin-related endoglucanase (InterPro:IPRNANA9NANA9), Pollen allergen, N-terminal (InterPro:IPRNA14734), Expansin (InterPro:IPRN…	0.981992	1.77636e-14
1222	Sl11	Solyc08g014130	Sl115	Solyc10g083400	'misc.cytochrome P450'	(at2g2769NA : 578.NA) Encodes a CYP94C1. Has highest omega-hydroxylase activity with 9,1NA-epoxystearic acid, while also metabolized lauric acid (C12:NA) and C18 unsaturated fatty acids. Gene expression is induced in response to wounding and jasmonic acid treatment.; "cytochrome P45NA, family 94, subfamily C, polypeptide 1" (CYP94C1); CONTAINS InterPro DOMAIN/s: Cytochrome P45NA (InterPro:IPRNANA…	0.974261	4.2899e-13
1485	Sl11	Solyc08g014130	Sl121	Solyc03g095880	'not assigned.unknown'	' no hits & (original description: no original description)'	0.970493	1.44684e-12
1529	Sl11	Solyc08g014130	Sl122	Solyc09g064730	'not assigned.unknown'	' no hits & (original description: no original description)'	0.965324	6.06937e-12
321	Sl11	Solyc08g014130	Sl34	Solyc10g080210	'cell wall.degradation.pectate lyases and polygalacturonases'	(p35336|pglr_actch : 4NA3.NA) Polygalacturonase precursor (EC 3.2.1.15) (PG) (Pectinase) - Actinidia chinensis (Kiwi) (Yangtao) & (gnl|cdd|84675 : 371.NA) no description available & (at3gNA797NA : 359.NA) Required for pollen separation during normal development. In qrt mutants, the outer walls of the four meiotic products of the pollen mother cell are fused, and pollen grains are released in tetr…	0.963942	8.58513e-12
1261	Sl11	Solyc08g014130	Sl116	Solyc02g068310	'misc.oxidases - copper, flavone etc'	(at1g1413NA : 344.NA) 2-oxoglutarate (2OG) and Fe(II)-dependent oxygenase superfamily protein; FUNCTIONS IN: oxidoreductase activity, acting on paired donors, with incorporation or reduction of molecular oxygen, 2-oxoglutarate as one donor, and incorporation of one atom each of oxygen into both donors, oxidoreductase activity; INVOLVED IN: biological_process unknown; LOCATED IN: nucleus; EXPRESSE…	0.960119	2.09699e-11
98	Sl11	Solyc08g014130	Sl15	Solyc03g005020	'lipid metabolism.lipid degradation.lipases.triacylglycerol lipase'	(at5g1418NA : 455.NA) Myzus persicae-induced lipase 1 (MPL1); FUNCTIONS IN: catalytic activity; INVOLVED IN: glycerol biosynthetic process, lipid metabolic process; LOCATED IN: endomembrane system; EXPRESSED IN: 7 plant structures; EXPRESSED DURING: L mature pollen stage, M germinated pollen stage, 4 anthesis, petal differentiation and expansion stage; CONTAINS InterPro DOMAIN/s: AB-hydrolase-ass…	0.947458	2.39351e-10
384	Sl11	Solyc08g014130	Sl38	Solyc09g010210	'misc.gluco-, galacto- and mannosidases.endoglucanase'	(at1g7NA71NA : 776.NA) endo-1,4-beta-glucanase. Involved in cell elongation.; glycosyl hydrolase 9B1 (GH9B1); FUNCTIONS IN: cellulase activity, hydrolase activity, hydrolyzing O-glycosyl compounds; INVOLVED IN: response to cyclopentenone, cell wall modification involved in multidimensional cell growth; LOCATED IN: chloroplast; EXPRESSED IN: 2NA plant structures; EXPRESSED DURING: 12 growth stages…	0.945761	3.16664e-10
1439	Sl11	Solyc08g014130	Sl120	Solyc01g095900	'not assigned.no ontology.tetratricopeptide repeat (TPR)'	(at1gNA132NA : 1786.NA) Tetratricopeptide repeat (TPR)-like superfamily protein; FUNCTIONS IN: binding; LOCATED IN: cellular_component unknown; EXPRESSED IN: 24 plant structures; EXPRESSED DURING: 14 growth stages; CONTAINS InterPro DOMAIN/s: Tetratricopeptide-like helical (InterPro:IPRNA1199NA), Tetratricopeptide repeat-containing (InterPro:IPRNA13NA26), Tetratricopeptide repeat (InterPro:IPRNA1…	0.940819	6.81502e-10
1393	Sl11	Solyc08g014130	Sl119	Solyc10g008470	'not assigned.no ontology'	(at1gNA362NA : 353.NA) ELMO/CED-12 family protein; FUNCTIONS IN: molecular_function unknown; INVOLVED IN: phagocytosis; LOCATED IN: cytoskeleton; EXPRESSED IN: 16 plant structures; EXPRESSED DURING: 6 growth stages; CONTAINS InterPro DOMAIN/s: Engulfment/cell motility, ELMO (InterPro:IPRNANA6816); BEST Arabidopsis thaliana protein match is: ELMO/CED-12 family protein (TAIR:AT3GNA361NA.1); Has 828…	0.929782	3.04914e-09
2478	Sl11	Solyc08g014130	Sl171	Solyc09g082690	'signalling.light'	(p11432|eli_pea : 153.NA) Early light-induced protein, chloroplast precursor (ELIP) - Pisum sativum (Garden pea) & (at3g2284NA : 152.NA) Encodes an early light-inducible protein.; EARLY LIGHT-INDUCABLE PROTEIN (ELIP1); BEST Arabidopsis thaliana protein match is: Chlorophyll A-B binding family protein (TAIR:AT4G1469NA.1); Has 319 Blast hits to 319 proteins in 5NA species: Archae - NA; Bacteria - 5…	0.925585	5.06166e-09
62	Sl11	Solyc08g014130	Sl12	Solyc07g065340	'amino acid metabolism.synthesis.serine-glycine-cysteine group.cysteine.SAT'	(at3g1311NA : 464.NA) Encodes a mitochondrial serine O-acetyltransferase involved in sulfur assimilation and cysteine biosynthesis. Expressed in the vascular system.; serine acetyltransferase 2;2 (SERAT2;2); FUNCTIONS IN: zinc ion binding, serine O-acetyltransferase activity; INVOLVED IN: response to cadmium ion, cysteine biosynthetic process; LOCATED IN: mitochondrion; EXPRESSED IN: 26 plant str…	0.916365	1.39943e-08
73	Sl11	Solyc08g014130	Sl13	Solyc03g111690	'cell wall.degradation.pectate lyases and polygalacturonases'	(at4g2478NA : 657.NA) Pectin lyase-like superfamily protein; CONTAINS InterPro DOMAIN/s: Pectin lyase fold/virulence factor (InterPro:IPRNA11NA5NA), AmbAllergen (InterPro:IPRNA18NA82), Pectate lyase/Amb allergen (InterPro:IPRNANA2NA22), Pectin lyase fold (InterPro:IPRNA12334); BEST Arabidopsis thaliana protein match is: Pectin lyase-like superfamily protein (TAIR:AT5G6318NA.1). & (p4NA973|pel_lil…	0.913044	1.96227e-08
212	Sl11	Solyc08g014130	Sl27	Solyc01g095080	'hormone metabolism.ethylene.synthesis-degradation.1-aminocyclopropane-1-carboxylate synthase'	(qNA7262|1a1c_tobac : 875.NA) 1-aminocyclopropane-1-carboxylate synthase (EC 4.4.1.14) (ACC synthase) (S-adenosyl-L-methionine methylthioadenosine-lyase) - Nicotiana tabacum (Common tobacco) & (at1gNA148NA : 672.NA) a member of the 1-aminocyclopropane-1-carboxylate (ACC) synthase (S-adenosyl-L-methionine methylthioadenosine-lyase, EC 4.4.1.14) gene family, isolated from a flower-specific cDNA lib…	0.912158	2.14266e-08
142	Sl11	Solyc08g014130	Sl18	Solyc05g012020	'RNA.regulation of transcription.MADS box transcription factor family'	(q39685|cmb1_diaca : 266.NA) MADS-box protein CMB1 - Dianthus caryophyllus (Carnation) (Clove pink) & (at3gNA231NA : 248.NA) MADS-box protein, binds K domain of AG in vivo; SEPALLATA 2 (SEP2); FUNCTIONS IN: protein binding, DNA binding, sequence-specific DNA binding transcription factor activity; INVOLVED IN: flower development, ovule development; LOCATED IN: nucleus; EXPRESSED IN: 12 plant struc…	0.908913	2.93403e-08
1572	Sl11	Solyc08g014130	Sl123	Solyc08g008330	'not assigned.unknown'	' no hits & (original description: no original description)'	0.904789	4.3035e-08
1709	Sl11	Solyc08g014130	Sl127	Solyc04g005630	'RNA.regulation of transcription.unclassified'	(at4gNA299NA : 668.NA) Mitochondrial transcription termination factor family protein; CONTAINS InterPro DOMAIN/s: Mitochodrial transcription termination factor-related (InterPro:IPRNANA369NA); BEST Arabidopsis thaliana protein match is: Mitochondrial transcription termination factor family protein (TAIR:AT2G44NA2NA.1); Has 15NANA Blast hits to 957 proteins in 84 species: Archae - NA; Bacteria - 2…	0.904624	4.36842e-08
1348	Sl11	Solyc08g014130	Sl118	Solyc08g069060	'misc.UDP glucosyl and glucoronyl transferases'	(at1g7781NA : 543.NA) Galactosyltransferase family protein; FUNCTIONS IN: transferase activity, transferring glycosyl groups, beta-1,3-galactosyltransferase activity; INVOLVED IN: protein amino acid glycosylation; LOCATED IN: Golgi apparatus; EXPRESSED IN: 2NA plant structures; EXPRESSED DURING: 13 growth stages; CONTAINS InterPro DOMAIN/s: Glycosyl transferase, family 31 (InterPro:IPRNANA2659); …	0.897665	8.02122e-08
1655	Sl11	Solyc08g014130	Sl126	Solyc01g080410	'protein.postranslational modification'	(at4gNA483NA : 233.NA) methionine sulfoxide reductase B5 (MSRB5); FUNCTIONS IN: peptide-methionine-(S)-S-oxide reductase activity; INVOLVED IN: oxidation reduction; LOCATED IN: cytosol; EXPRESSED IN: 24 plant structures; EXPRESSED DURING: 14 growth stages; CONTAINS InterPro DOMAIN/s: Methionine sulphoxide reductase B (InterPro:IPRNANA2579), Mss4-like (InterPro:IPRNA11NA57); BEST Arabidopsis thali…	0.890987	1.3817e-07
126	Sl11	Solyc08g014130	Sl17	Solyc06g069430	'development.unspecified'	(q42429|agl8_soltu : 397.NA) Agamous-like MADS-box protein AGL8 homolog (POTM1-1) - Solanum tuberosum (Potato) & (at5g6NA91NA : 261.NA) MADS box gene negatively regulated by APETALA1; AGAMOUS-like 8 (AGL8); FUNCTIONS IN: sequence-specific DNA binding transcription factor activity; INVOLVED IN: positive regulation of flower development, maintenance of inflorescence meristem identity, fruit develop…	0.877284	3.80815e-07
299	Sl11	Solyc08g014130	Sl33	Solyc08g080090	'not assigned.unknown'	(at4g2292NA : 324.NA) Similar to the tomato senescence-inducible chloroplast stay-green protein 1. It is upregulated during maximal senescence in the Arabidopsis life cycle, especially in senescent leaves.; NON-YELLOWING 1 (NYE1); FUNCTIONS IN: molecular_function unknown; INVOLVED IN: chlorophyll catabolic process; LOCATED IN: chloroplast; EXPRESSED IN: 22 plant structures; EXPRESSED DURING: 14 g…	0.873327	4.99151e-07
897	Sl11	Solyc08g014130	Sl93	Solyc04g071600	'not assigned.unknown'	' no hits & (original description: no original description)'	0.87329	5.00418e-07
969	Sl11	Solyc08g014130	Sl95	Solyc04g071580	'not assigned.unknown'	' no hits & (original description: no original description)'	0.866786	7.65998e-07
2291	Sl11	Solyc08g014130	Sl161	Solyc06g084390	'hormone metabolism.auxin.signal transduction'	(p33491|abp2_tobac : 352.NA) Auxin-binding protein T92 precursor (ABP) - Nicotiana tabacum (Common tobacco) & (gnl|cdd|85846 : 311.NA) no description available & (at4gNA298NA : 268.NA) Auxin binding protein involved in cell elongation and cell division. ABP1 is ubiquitinated in vitro and in planta by AtRma2.; endoplasmic reticulum auxin binding protein 1 (ABP1); FUNCTIONS IN: auxin binding; INVOL…	0.850783	2.00011e-06
111	Sl11	Solyc08g014130	Sl16	Solyc03g083910	'major CHO metabolism.degradation.sucrose.invertases.vacuolar'	(p93761|inv1_capan : 11NA3.NA) Acid beta-fructofuranosidase AIV-18 (EC 3.2.1.26) (Acid sucrose hydrolase) (Acid invertase) - Capsicum annuum (Bell pepper) & (at1g6266NA : 726.NA) Glycosyl hydrolases family 32 protein; FUNCTIONS IN: hydrolase activity, hydrolyzing O-glycosyl compounds; INVOLVED IN: sucrose catabolic process, using beta-fructofuranosidase, carbohydrate metabolic process; LOCATED IN…	0.845086	2.74163e-06
863	Sl11	Solyc08g014130	Sl92	Solyc04g071610	'not assigned.unknown'	' no hits & (original description: no original description)'	0.82527	7.50309e-06
1937	Sl11	Solyc08g014130	Sl138	Solyc09g092500	'hormone metabolism.auxin.synthesis-degradation'	(at4g14NA9NA : 451.NA) The At4g14NA9NA encodes a anthocyanidin 5-O-glucosyltransferase specifically glucosylating the 5-position of the flavonoid A-ring.; UDP-Glycosyltransferase superfamily protein; FUNCTIONS IN: UDP-glycosyltransferase activity, UDP-glucosyltransferase activity, anthocyanin 5-O-glucosyltransferase activity; INVOLVED IN: metabolic process; LOCATED IN: mitochondrion; EXPRESSED IN…	0.817644	1.06992e-05
85	Sl11	Solyc08g014130	Sl14	Solyc01g088590	'misc.invertase/pectin methylesterase inhibitor family protein'	(at5g4694NA : 95.5) Plant invertase/pectin methylesterase inhibitor superfamily protein; FUNCTIONS IN: enzyme inhibitor activity, pectinesterase inhibitor activity, pectinesterase activity; INVOLVED IN: biological_process unknown; LOCATED IN: endomembrane system; EXPRESSED IN: 6 plant structures; EXPRESSED DURING: 4 anthesis, petal differentiation and expansion stage; CONTAINS InterPro DOMAIN/s: …	0.81751	1.07644e-05
931	Sl11	Solyc08g014130	Sl94	Solyc04g071590	'not assigned.unknown'	' no hits & (original description: no original description)'	0.817334	1.08509e-05
2532	Sl11	Solyc08g014130	Sl172	Solyc09g082700	#N/A	#N/A	0.816772	1.11308e-05
193	Sl11	Solyc08g014130	Sl26	Solyc10g081650	'secondary metabolism.isoprenoids.carotenoids.carotenoid isomerase'	(at1gNA682NA : 923.NA) Encodes carotenoid isomerase. Catalyzes the isomerization of poly-cis-carotenoids to all-trans-carotenoids. Together with PDS and ZDS, CRTiso is required to complete the synthesis of lycopene from phytoene.; carotenoid isomerase (CRTISO); CONTAINS InterPro DOMAIN/s: Fumarate reductase/succinate dehydrogenase flavoprotein, N-terminal (InterPro:IPRNANA3953), Carotene isomeras…	0.814808	1.21583e-05
1179	Sl11	Solyc08g014130	Sl114	Solyc09g066150	'misc.cytochrome P450'	(at1g3454NA : 418.NA) member of CYP94D; "cytochrome P45NA, family 94, subfamily D, polypeptide 1" (CYP94D1); FUNCTIONS IN: electron carrier activity, monooxygenase activity, iron ion binding, oxygen binding, heme binding; INVOLVED IN: oxidation reduction; LOCATED IN: endomembrane system; CONTAINS InterPro DOMAIN/s: Cytochrome P45NA (InterPro:IPRNANA1128), Cytochrome P45NA, E-class, group I (Inter…	0.811316	1.41896e-05
1615	Sl11	Solyc08g014130	Sl124	Solyc12g099810	'not assigned.unknown'	(at5g1217NA : 394.NA) Encodes one of the CRT-Like transporters (CLT1/AT5G1938NA, CLT2/AT4G2446NA, CLT3/AT5G1217NA). Required for glutathione homeostasis and stress responses. Mutants lacking these transporters are heavy metal-sensitive, glutathione(GSH)-deficient, and hypersensitive to Phytophthora infection.; CRT (chloroquine-resistance transporter)-like transporter 3 (CLT3); BEST Arabidopsis th…	0.808544	1.60053e-05
610	Sl11	Solyc08g014130	Sl69	Solyc01g067890	'secondary metabolism.isoprenoids.non-mevalonate pathway.DXS'	(o78328|dxs_capan : 1385.NA) Probable 1-deoxy-D-xylulose-5-phosphate synthase, chloroplast precursor (EC 2.2.1.7) (1-deoxyxylulose-5-phosphate synthase) (DXP synthase) (DXPS) (CapTKT2) - Capsicum annuum (Bell pepper) & (at4g1556NA : 1232.NA) Encodes a protein with 1-deoxyxylulose 5-phosphate synthase activity involved in the MEP pathway. It is essential for chloroplast development in Arabidopsis;…	0.761366	9.64458e-05
1303	Sl11	Solyc08g014130	Sl117	Solyc12g013690	'misc.oxidases - copper, flavone etc'	(at5gNA532NA : 394.NA) FAD/NAD(P)-binding oxidoreductase family protein; FUNCTIONS IN: monooxygenase activity; INVOLVED IN: oxidation reduction; LOCATED IN: cellular_component unknown; EXPRESSED IN: 8 plant structures; EXPRESSED DURING: 9 growth stages; CONTAINS InterPro DOMAIN/s: Monooxygenase, FAD-binding (InterPro:IPRNANA2938); BEST Arabidopsis thaliana protein match is: FAD/NAD(P)-binding oxi…	0.735391	0.000220209
467	Sl11	Solyc08g014130	Sl57	Solyc08g066950	'secondary metabolism.isoprenoids.non-mevalonate pathway.DXS'	(at5g1138NA : 935.NA) Encodes a protein postulated to have 1-deoxy-D-xylulose 5-phosphate synthase activity.; 1-deoxy-D-xylulose 5-phosphate synthase 3 (DXPS3); FUNCTIONS IN: 1-deoxy-D-xylulose-5-phosphate synthase activity; INVOLVED IN: terpenoid biosynthetic process; EXPRESSED IN: 23 plant structures; EXPRESSED DURING: 15 growth stages; CONTAINS InterPro DOMAIN/s: Transketolase-like, pyrimidine…	0.720994	0.00033464
1050	Sl11	Solyc08g014130	Sl100	Solyc04g057880	'RNA.regulation of transcription.SET-domain transcriptional regulator family'	(at1g773NANA : 432.NA) Encodes a protein with histone lysine N-methyltransferase activity required specifically for the trimethylation of H3-K4 in FLC chromatin (and not in H3-K36 dimethylation). Acts as an inhibitor of flowering specifically involved in the autonomous promotion pathway. EFS also regulates the expression of genes involved in carotenoid biosynthesis.Modification of histone methyla…	0.682608	0.000912079
165	Sl11	Solyc08g014130	Sl23	Solyc07g052700	'RNA.regulation of transcription.MADS box transcription factor family'	(at1g7798NA : 81.3) Encodes a member of the MIKC (MADS box, Keratin binding domain, and C terminal domain containing )family of transcriptional regulators. AGL66 is expressed in pollen.It forms heterodimers with other MICK family members (AGL1NA4). Involved in late stages of pollen development and pollen tube growth.; AGAMOUS-like 66 (AGL66); FUNCTIONS IN: sequence-specific DNA binding transcript…	0.672937	0.001148
2235	Sl11	Solyc08g014130	Sl160	Solyc03g118290	'RNA.regulation of transcription.ARF, Auxin Response Factor family'	(at5g62NANANA : 975.NA) Encodes an auxin response factor. Mutants have many defects including enlarged rosette leaves, reduced fertility, later senescence, hypocotyl elongation defects, enlarged seeds and enlarged cotyledons. May not mediate auxin effects. Increase in seed size due to increased cell proliferation.; auxin response factor 2 (ARF2); FUNCTIONS IN: protein binding, sequence-specific D…	0.642196	0.00226559
2031	Sl11	Solyc08g014130	Sl142	Solyc04g081240	'RNA.regulation of transcription.ARF, Auxin Response Factor family'	(at1g1985NA : 952.NA) Encodes a transcription factor (IAA24) mediating embryo axis formation and vascular development. Similar to AUXIN RESPONSIVE FACTOR 1 (ARF1) shown to bind to auxin responsive elements (AREs), and to the maize transcriptional activator VIVIPAROUS 1( VP1). In situ hybridization shows expression in provascular tissue of embryos, the emerging shoot primordia, then is restricted …	0.608189	0.00443921
1886	Sl11	Solyc08g014130	Sl137	Solyc12g013700	'hormone metabolism.auxin.induced-regulated-responsive-activated'	(at4g2745NA : 395.NA) Aluminium induced protein with YGL and LRDR motifs; FUNCTIONS IN: molecular_function unknown; INVOLVED IN: biological_process unknown; LOCATED IN: cytosol, nucleus, plasma membrane; EXPRESSED IN: 25 plant structures; EXPRESSED DURING: 14 growth stages; BEST Arabidopsis thaliana protein match is: Aluminium induced protein with YGL and LRDR motifs (TAIR:AT3G1545NA.1); Has 3NA2…	0.565644	0.00933913
2138	Sl110	Solyc06g016750	Sl149	Solyc02g070260	'hormone metabolism.auxin.induced-regulated-responsive-activated'	(at2g3468NA : 2NA81.NA) isolated from differential screening of a cDNA library from auxin-treated root culture. sequence does not show homology to any known proteins and is predicted to be extracellular.; AUXIN-INDUCED IN ROOT CULTURES 9 (AIR9); INVOLVED IN: response to auxin stimulus, lateral root morphogenesis; LOCATED IN: plasma membrane; EXPRESSED IN: 23 plant structures; EXPRESSED DURING: 13…	0.730259	0.000256394
2151	Sl110	Solyc06g016750	Sl152	Solyc11g069190	'RNA.regulation of transcription.ARF, Auxin Response Factor family'	(at5g6NA45NA : 847.NA) Encodes a member of the ARF family of transcription factors which mediate auxin responses. ARF4 appears to have redundant function with ETT(ARF3) in specifying abaxial cell identity.; auxin response factor 4 (ARF4); FUNCTIONS IN: sequence-specific DNA binding transcription factor activity; INVOLVED IN: vegetative phase change, regulation of transcription, DNA-dependent, aba…	0.718629	0.000357589
2437	Sl111	Solyc06g072040	Sl169	Solyc09g097970	#N/A	#N/A	0.900622	6.22982e-08
2139	Sl111	Solyc06g072040	Sl149	Solyc02g070260	'hormone metabolism.auxin.induced-regulated-responsive-activated'	(at2g3468NA : 2NA81.NA) isolated from differential screening of a cDNA library from auxin-treated root culture. sequence does not show homology to any known proteins and is predicted to be extracellular.; AUXIN-INDUCED IN ROOT CULTURES 9 (AIR9); INVOLVED IN: response to auxin stimulus, lateral root morphogenesis; LOCATED IN: plasma membrane; EXPRESSED IN: 23 plant structures; EXPRESSED DURING: 13…	0.702216	0.000557014
2171	Sl111	Solyc06g072040	Sl154	Solyc03g114730	'hormone metabolism.auxin.induced-regulated-responsive-activated'	(at5g1574NA : 759.NA) O-fucosyltransferase family protein; CONTAINS InterPro DOMAIN/s: GDP-fucose protein O-fucosyltransferase (InterPro:IPRNA19378); BEST Arabidopsis thaliana protein match is: O-fucosyltransferase family protein (TAIR:AT3GNA225NA.1); Has 822 Blast hits to 815 proteins in 3NA species: Archae - NA; Bacteria - NA; Metazoa - NA; Fungi - NA; Plants - 822; Viruses - NA; Other Eukaryot…	0.685842	0.000842978
2106	Sl111	Solyc06g072040	Sl146	Solyc10g078370	'hormone metabolism.auxin.signal transduction'	(q67ul3|pin1c_orysa : 766.NA) Probable auxin efflux carrier component 1c (OsPIN1c) - Oryza sativa (Rice) & (at1g7359NA : 761.NA) Encodes an auxin efflux carrier involved in shoot and root development. It is involved in the maintenance of embryonic auxin gradients. Loss of function severely affects organ initiation, pin1 mutants are characterised by an inflorescence meristem that does not initiate…	0.64323	0.00221696
2152	Sl111	Solyc06g072040	Sl152	Solyc11g069190	'RNA.regulation of transcription.ARF, Auxin Response Factor family'	(at5g6NA45NA : 847.NA) Encodes a member of the ARF family of transcription factors which mediate auxin responses. ARF4 appears to have redundant function with ETT(ARF3) in specifying abaxial cell identity.; auxin response factor 4 (ARF4); FUNCTIONS IN: sequence-specific DNA binding transcription factor activity; INVOLVED IN: vegetative phase change, regulation of transcription, DNA-dependent, aba…	0.603609	0.00483288
2201	Sl111	Solyc06g072040	Sl157	Solyc08g082630	'RNA.regulation of transcription.ARF, Auxin Response Factor family'	(at4g2398NA : 617.NA) Encodes auxin response factor 9 (ARF9).; auxin response factor 9 (ARF9); FUNCTIONS IN: sequence-specific DNA binding transcription factor activity; INVOLVED IN: regulation of transcription, DNA-dependent; LOCATED IN: nucleus; EXPRESSED IN: 22 plant structures; EXPRESSED DURING: 13 growth stages; CONTAINS InterPro DOMAIN/s: Aux/IAA-ARF-dimerisation (InterPro:IPRNA11525), Tran…	0.595031	0.0056476
2128	Sl111	Solyc06g072040	Sl148	Solyc01g103050	'RNA.regulation of transcription.ARF, Auxin Response Factor family'	(at1g5975NA : 828.NA) Encodes a member of the auxin response factor family. ARFs bind to the cis element 5'-TGTCTC-3' ARFs mediate changes in gene expression in response to auxin. ARF's form heterodimers with IAA/AUX genes. ARF1 enhances mutant phenotypes of ARF2 and may act with ARF2 to control aspects of maturation and senescence.ARF1:LUC and 3xHA:ARF1 proteins have a half-life of ~3-4 hours an…	0.575836	0.0078848
1169	Sl111	Solyc06g072040	Sl113	Solyc11g068480	'RNA.regulation of transcription.CCAAT box binding factor family, HAP3'	(at2g2747NA : 85.5) "nuclear factor Y, subunit B11" (NF-YB11); FUNCTIONS IN: sequence-specific DNA binding transcription factor activity; INVOLVED IN: regulation of transcription; LOCATED IN: intracellular; EXPRESSED IN: 21 plant structures; EXPRESSED DURING: 13 growth stages; CONTAINS InterPro DOMAIN/s: Transcription factor CBF/NF-Y/archaeal histone (InterPro:IPRNANA3958), Histone-fold (InterPro…	0.572765	0.00830202
2191	Sl111	Solyc06g072040	Sl156	Solyc08g065430	'transport.hormones.auxin'	(at5g5675NA : 514.NA) N-MYC downregulated-like 1 (NDL1); CONTAINS InterPro DOMAIN/s: Pollen specific protein SF21 (InterPro:IPRNA15511), Ndr (InterPro:IPRNANA4142); BEST Arabidopsis thaliana protein match is: N-MYC downregulated-like 3 (TAIR:AT2G1962NA.1); Has 776 Blast hits to 775 proteins in 111 species: Archae - 2; Bacteria - 48; Metazoa - 563; Fungi - NA; Plants - 132; Viruses - NA; Other Euk…	0.572399	0.00835288
2116	Sl111	Solyc06g072040	Sl147	Solyc09g074520	'hormone metabolism.auxin.signal transduction'	(at3g6298NA : 946.NA) Encodes an auxin receptor that mediates auxin-regulated transcription. It contains leucine-rich repeats and an F-box and interacts with ASK1, ASK2 and AtCUL1 to form SCF-TIR1, an SCF ubiquitin ligase complex. Related to yeast Grr1p and human SKP2 proteins, involved in ubiquitin-mediated processes. Required for normal response to auxin and repressed in response to flagellin. …	0.567603	0.00904376
1803	Sl112	Solyc09g007290	Sl129	Solyc01g107390	'hormone metabolism.auxin.induced-regulated-responsive-activated'	(at2g1496NA : 988.NA) encodes a protein similar to IAA-amido synthases. Lines carrying an insertion in this gene are hypersensitive to auxin.; GH3.1; CONTAINS InterPro DOMAIN/s: GH3 auxin-responsive promoter (InterPro:IPRNANA4993); BEST Arabidopsis thaliana protein match is: Auxin-responsive GH3 family protein (TAIR:AT4G3739NA.1); Has 1628 Blast hits to 1412 proteins in 23NA species: Archae - 1; …	0.67072	0.00120876
2216	Sl112	Solyc09g007290	Sl158	Solyc02g085380	'hormone metabolism.auxin.induced-regulated-responsive-activated'	(at2g1846NA : 321.NA) like COV 3 (LCV3); CONTAINS InterPro DOMAIN/s: Protein of unknown function DUF5NA2 (InterPro:IPRNANA7462); BEST Arabidopsis thaliana protein match is: like COV 1 (TAIR:AT2G2NA13NA.1); Has 35333 Blast hits to 34131 proteins in 2444 species: Archae - 798; Bacteria - 22429; Metazoa - 974; Fungi - 991; Plants - 531; Viruses - NA; Other Eukaryotes - 961NA (source: NCBI BLink). & …	0.643982	0.00218216
2093	Sl112	Solyc09g007290	Sl145	Solyc02g037530	'RNA.regulation of transcription.ARF, Auxin Response Factor family'	(at5g37NA2NA : 982.NA) Encodes a member of the auxin response factor family. Mediates auxin response via expression of auxin regulated genes. Acts redundantly with ARF6 to control stamen elongation and flower maturation. Expression of ARF8 is controlled by miR167.; auxin response factor 8 (ARF8); FUNCTIONS IN: sequence-specific DNA binding transcription factor activity; INVOLVED IN: flower develo…	0.638889	0.00242705
2223	Sl112	Solyc09g007290	Sl159	Solyc06g073060	#N/A	#N/A	0.630369	0.00288783
2462	Sl112	Solyc09g007290	Sl170	Solyc09g056360	#N/A	#N/A	0.629016	0.00296734
1859	Sl112	Solyc09g007290	Sl134	Solyc09g092480	'hormone metabolism.auxin.synthesis-degradation'	(at4g14NA9NA : 352.NA) The At4g14NA9NA encodes a anthocyanidin 5-O-glucosyltransferase specifically glucosylating the 5-position of the flavonoid A-ring.; UDP-Glycosyltransferase superfamily protein; FUNCTIONS IN: UDP-glycosyltransferase activity, UDP-glucosyltransferase activity, anthocyanin 5-O-glucosyltransferase activity; INVOLVED IN: metabolic process; LOCATED IN: mitochondrion; EXPRESSED IN…	0.568319	0.0089378
1875	Sl112	Solyc09g007290	Sl136	Solyc09g092490	'hormone metabolism.auxin.synthesis-degradation'	(at1gNA553NA : 19NA.NA) Encodes a protein with glucosyltransferase activity with high sequence homology to UGT1 (AT1GNA556NA). It belongs to an UGT subfamily that binds UDP-glucose but not UDP-glucuronate, UDP-galactose, or UDP-rhamnose as the glycosyl donor. UGT2 was shown to be able to use abscisic acid as glycosylation substrate in the presence of UDP-glucose.; UDP-glucosyl transferase 75B2 (U…	0.56601	0.00928326
2202	Sl113	Solyc11g068480	Sl157	Solyc08g082630	'RNA.regulation of transcription.ARF, Auxin Response Factor family'	(at4g2398NA : 617.NA) Encodes auxin response factor 9 (ARF9).; auxin response factor 9 (ARF9); FUNCTIONS IN: sequence-specific DNA binding transcription factor activity; INVOLVED IN: regulation of transcription, DNA-dependent; LOCATED IN: nucleus; EXPRESSED IN: 22 plant structures; EXPRESSED DURING: 13 growth stages; CONTAINS InterPro DOMAIN/s: Aux/IAA-ARF-dimerisation (InterPro:IPRNA11525), Tran…	0.880797	2.9716e-07
2192	Sl113	Solyc11g068480	Sl156	Solyc08g065430	'transport.hormones.auxin'	(at5g5675NA : 514.NA) N-MYC downregulated-like 1 (NDL1); CONTAINS InterPro DOMAIN/s: Pollen specific protein SF21 (InterPro:IPRNA15511), Ndr (InterPro:IPRNANA4142); BEST Arabidopsis thaliana protein match is: N-MYC downregulated-like 3 (TAIR:AT2G1962NA.1); Has 776 Blast hits to 775 proteins in 111 species: Archae - 2; Bacteria - 48; Metazoa - 563; Fungi - NA; Plants - 132; Viruses - NA; Other Euk…	0.633564	0.00270722
2094	Sl113	Solyc11g068480	Sl145	Solyc02g037530	'RNA.regulation of transcription.ARF, Auxin Response Factor family'	(at5g37NA2NA : 982.NA) Encodes a member of the auxin response factor family. Mediates auxin response via expression of auxin regulated genes. Acts redundantly with ARF6 to control stamen elongation and flower maturation. Expression of ARF8 is controlled by miR167.; auxin response factor 8 (ARF8); FUNCTIONS IN: sequence-specific DNA binding transcription factor activity; INVOLVED IN: flower develo…	0.580116	0.00733197
1336	Sl114	Solyc09g066150	Sl117	Solyc12g013690	'misc.oxidases - copper, flavone etc'	(at5gNA532NA : 394.NA) FAD/NAD(P)-binding oxidoreductase family protein; FUNCTIONS IN: monooxygenase activity; INVOLVED IN: oxidation reduction; LOCATED IN: cellular_component unknown; EXPRESSED IN: 8 plant structures; EXPRESSED DURING: 9 growth stages; CONTAINS InterPro DOMAIN/s: Monooxygenase, FAD-binding (InterPro:IPRNANA2938); BEST Arabidopsis thaliana protein match is: FAD/NAD(P)-binding oxi…	0.989962	0
2325	Sl114	Solyc09g066150	Sl161	Solyc06g084390	'hormone metabolism.auxin.signal transduction'	(p33491|abp2_tobac : 352.NA) Auxin-binding protein T92 precursor (ABP) - Nicotiana tabacum (Common tobacco) & (gnl|cdd|85846 : 311.NA) no description available & (at4gNA298NA : 268.NA) Auxin binding protein involved in cell elongation and cell division. ABP1 is ubiquitinated in vitro and in planta by AtRma2.; endoplasmic reticulum auxin binding protein 1 (ABP1); FUNCTIONS IN: auxin binding; INVOL…	0.982163	1.64313e-14
1974	Sl114	Solyc09g066150	Sl138	Solyc09g092500	'hormone metabolism.auxin.synthesis-degradation'	(at4g14NA9NA : 451.NA) The At4g14NA9NA encodes a anthocyanidin 5-O-glucosyltransferase specifically glucosylating the 5-position of the flavonoid A-ring.; UDP-Glycosyltransferase superfamily protein; FUNCTIONS IN: UDP-glycosyltransferase activity, UDP-glucosyltransferase activity, anthocyanin 5-O-glucosyltransferase activity; INVOLVED IN: metabolic process; LOCATED IN: mitochondrion; EXPRESSED IN…	0.968325	2.7176e-12
2267	Sl114	Solyc09g066150	Sl160	Solyc03g118290	'RNA.regulation of transcription.ARF, Auxin Response Factor family'	(at5g62NANANA : 975.NA) Encodes an auxin response factor. Mutants have many defects including enlarged rosette leaves, reduced fertility, later senescence, hypocotyl elongation defects, enlarged seeds and enlarged cotyledons. May not mediate auxin effects. Increase in seed size due to increased cell proliferation.; auxin response factor 2 (ARF2); FUNCTIONS IN: protein binding, sequence-specific D…	0.962922	1.09934e-11
1379	Sl114	Solyc09g066150	Sl118	Solyc08g069060	'misc.UDP glucosyl and glucoronyl transferases'	(at1g7781NA : 543.NA) Galactosyltransferase family protein; FUNCTIONS IN: transferase activity, transferring glycosyl groups, beta-1,3-galactosyltransferase activity; INVOLVED IN: protein amino acid glycosylation; LOCATED IN: Golgi apparatus; EXPRESSED IN: 2NA plant structures; EXPRESSED DURING: 13 growth stages; CONTAINS InterPro DOMAIN/s: Glycosyl transferase, family 31 (InterPro:IPRNANA2659); …	0.951796	1.11986e-10
1742	Sl114	Solyc09g066150	Sl127	Solyc04g005630	'RNA.regulation of transcription.unclassified'	(at4gNA299NA : 668.NA) Mitochondrial transcription termination factor family protein; CONTAINS InterPro DOMAIN/s: Mitochodrial transcription termination factor-related (InterPro:IPRNANA369NA); BEST Arabidopsis thaliana protein match is: Mitochondrial transcription termination factor family protein (TAIR:AT2G44NA2NA.1); Has 15NANA Blast hits to 957 proteins in 84 species: Archae - NA; Bacteria - 2…	0.949357	1.73066e-10
1916	Sl114	Solyc09g066150	Sl137	Solyc12g013700	'hormone metabolism.auxin.induced-regulated-responsive-activated'	(at4g2745NA : 395.NA) Aluminium induced protein with YGL and LRDR motifs; FUNCTIONS IN: molecular_function unknown; INVOLVED IN: biological_process unknown; LOCATED IN: cytosol, nucleus, plasma membrane; EXPRESSED IN: 25 plant structures; EXPRESSED DURING: 14 growth stages; BEST Arabidopsis thaliana protein match is: Aluminium induced protein with YGL and LRDR motifs (TAIR:AT3G1545NA.1); Has 3NA2…	0.933051	2.00942e-09
1688	Sl114	Solyc09g066150	Sl126	Solyc01g080410	'protein.postranslational modification'	(at4gNA483NA : 233.NA) methionine sulfoxide reductase B5 (MSRB5); FUNCTIONS IN: peptide-methionine-(S)-S-oxide reductase activity; INVOLVED IN: oxidation reduction; LOCATED IN: cytosol; EXPRESSED IN: 24 plant structures; EXPRESSED DURING: 14 growth stages; CONTAINS InterPro DOMAIN/s: Methionine sulphoxide reductase B (InterPro:IPRNANA2579), Mss4-like (InterPro:IPRNA11NA57); BEST Arabidopsis thali…	0.92918	3.28506e-09
1292	Sl114	Solyc09g066150	Sl116	Solyc02g068310	'misc.oxidases - copper, flavone etc'	(at1g1413NA : 344.NA) 2-oxoglutarate (2OG) and Fe(II)-dependent oxygenase superfamily protein; FUNCTIONS IN: oxidoreductase activity, acting on paired donors, with incorporation or reduction of molecular oxygen, 2-oxoglutarate as one donor, and incorporation of one atom each of oxygen into both donors, oxidoreductase activity; INVOLVED IN: biological_process unknown; LOCATED IN: nucleus; EXPRESSE…	0.904763	4.31387e-08
2612	Sl114	Solyc09g066150	Sl173	Solyc11g017470	'development.unspecified'	(at1gNA172NA : 357.NA) Belongs to a large family of putative transcriptional activators with NAC domain. Transcript level increases in response to wounding and abscisic acid. ATAF1 attentuates ABA signaling and sythesis. Mutants are hyposensitive to ABA.; ATAF1; CONTAINS InterPro DOMAIN/s: No apical meristem (NAM) protein (InterPro:IPRNANA3441); BEST Arabidopsis thaliana protein match is: NAC dom…	0.879298	3.30643e-07
1424	Sl114	Solyc09g066150	Sl119	Solyc10g008470	'not assigned.no ontology'	(at1gNA362NA : 353.NA) ELMO/CED-12 family protein; FUNCTIONS IN: molecular_function unknown; INVOLVED IN: phagocytosis; LOCATED IN: cytoskeleton; EXPRESSED IN: 16 plant structures; EXPRESSED DURING: 6 growth stages; CONTAINS InterPro DOMAIN/s: Engulfment/cell motility, ELMO (InterPro:IPRNANA6816); BEST Arabidopsis thaliana protein match is: ELMO/CED-12 family protein (TAIR:AT3GNA361NA.1); Has 828…	0.869281	6.52299e-07
1469	Sl114	Solyc09g066150	Sl120	Solyc01g095900	'not assigned.no ontology.tetratricopeptide repeat (TPR)'	(at1gNA132NA : 1786.NA) Tetratricopeptide repeat (TPR)-like superfamily protein; FUNCTIONS IN: binding; LOCATED IN: cellular_component unknown; EXPRESSED IN: 24 plant structures; EXPRESSED DURING: 14 growth stages; CONTAINS InterPro DOMAIN/s: Tetratricopeptide-like helical (InterPro:IPRNA1199NA), Tetratricopeptide repeat-containing (InterPro:IPRNA13NA26), Tetratricopeptide repeat (InterPro:IPRNA1…	0.863491	9.42492e-07
1789	Sl114	Solyc09g066150	Sl128	Solyc02g070890	'signalling.receptor kinases.leucine rich repeat XII'	(at5g4633NA : 1NA93.NA) Encodes a leucine-rich repeat serine/threonine protein kinase that is expressed ubiquitously. FLS2 is involved in MAP kinase signalling relay involved in innate immunity. Essential in the perception of flagellin, a potent elicitor of the defense response. FLS2 is directed for degradation by the bacterial ubiquitin ligase AvrPtoB.; FLAGELLIN-SENSITIVE 2 (FLS2); FUNCTIONS IN…	0.862416	1.0073e-06
1250	Sl114	Solyc09g066150	Sl115	Solyc10g083400	'misc.cytochrome P450'	(at2g2769NA : 578.NA) Encodes a CYP94C1. Has highest omega-hydroxylase activity with 9,1NA-epoxystearic acid, while also metabolized lauric acid (C12:NA) and C18 unsaturated fatty acids. Gene expression is induced in response to wounding and jasmonic acid treatment.; "cytochrome P45NA, family 94, subfamily C, polypeptide 1" (CYP94C1); CONTAINS InterPro DOMAIN/s: Cytochrome P45NA (InterPro:IPRNANA…	0.857897	1.32427e-06
1513	Sl114	Solyc09g066150	Sl121	Solyc03g095880	'not assigned.unknown'	' no hits & (original description: no original description)'	0.844435	2.83996e-06
1598	Sl114	Solyc09g066150	Sl123	Solyc08g008330	'not assigned.unknown'	' no hits & (original description: no original description)'	0.841419	3.33676e-06
2656	Sl114	Solyc09g066150	Sl174	Solyc10g006880	#N/A	#N/A	0.831315	5.59503e-06
1555	Sl114	Solyc09g066150	Sl122	Solyc09g064730	'not assigned.unknown'	' no hits & (original description: no original description)'	0.779869	5.02079e-05
2507	Sl114	Solyc09g066150	Sl171	Solyc09g082690	'signalling.light'	(p11432|eli_pea : 153.NA) Early light-induced protein, chloroplast precursor (ELIP) - Pisum sativum (Garden pea) & (at3g2284NA : 152.NA) Encodes an early light-inducible protein.; EARLY LIGHT-INDUCABLE PROTEIN (ELIP1); BEST Arabidopsis thaliana protein match is: Chlorophyll A-B binding family protein (TAIR:AT4G1469NA.1); Has 319 Blast hits to 319 proteins in 5NA species: Archae - NA; Bacteria - 5…	0.771688	6.75015e-05
2561	Sl114	Solyc09g066150	Sl172	Solyc09g082700	#N/A	#N/A	0.683708	0.000888065
1635	Sl114	Solyc09g066150	Sl124	Solyc12g099810	'not assigned.unknown'	(at5g1217NA : 394.NA) Encodes one of the CRT-Like transporters (CLT1/AT5G1938NA, CLT2/AT4G2446NA, CLT3/AT5G1217NA). Required for glutathione homeostasis and stress responses. Mutants lacking these transporters are heavy metal-sensitive, glutathione(GSH)-deficient, and hypersensitive to Phytophthora infection.; CRT (chloroquine-resistance transporter)-like transporter 3 (CLT3); BEST Arabidopsis th…	0.614093	0.00397121
2692	Sl114	Solyc09g066150	Sl154	Solyc03g114730	'hormone metabolism.auxin.induced-regulated-responsive-activated'	(at5g1574NA : 759.NA) O-fucosyltransferase family protein; CONTAINS InterPro DOMAIN/s: GDP-fucose protein O-fucosyltransferase (InterPro:IPRNA19378); BEST Arabidopsis thaliana protein match is: O-fucosyltransferase family protein (TAIR:AT3GNA225NA.1); Has 822 Blast hits to 815 proteins in 3NA species: Archae - NA; Bacteria - NA; Metazoa - NA; Fungi - NA; Plants - 822; Viruses - NA; Other Eukaryot…	-0.808744	1.59e-05
1514	Sl115	Solyc10g083400	Sl121	Solyc03g095880	'not assigned.unknown'	' no hits & (original description: no original description)'	0.997882	0
1556	Sl115	Solyc10g083400	Sl122	Solyc09g064730	'not assigned.unknown'	' no hits & (original description: no original description)'	0.989567	0
1293	Sl115	Solyc10g083400	Sl116	Solyc02g068310	'misc.oxidases - copper, flavone etc'	(at1g1413NA : 344.NA) 2-oxoglutarate (2OG) and Fe(II)-dependent oxygenase superfamily protein; FUNCTIONS IN: oxidoreductase activity, acting on paired donors, with incorporation or reduction of molecular oxygen, 2-oxoglutarate as one donor, and incorporation of one atom each of oxygen into both donors, oxidoreductase activity; INVOLVED IN: biological_process unknown; LOCATED IN: nucleus; EXPRESSE…	0.986029	1.77636e-15
1470	Sl115	Solyc10g083400	Sl120	Solyc01g095900	'not assigned.no ontology.tetratricopeptide repeat (TPR)'	(at1gNA132NA : 1786.NA) Tetratricopeptide repeat (TPR)-like superfamily protein; FUNCTIONS IN: binding; LOCATED IN: cellular_component unknown; EXPRESSED IN: 24 plant structures; EXPRESSED DURING: 14 growth stages; CONTAINS InterPro DOMAIN/s: Tetratricopeptide-like helical (InterPro:IPRNA1199NA), Tetratricopeptide repeat-containing (InterPro:IPRNA13NA26), Tetratricopeptide repeat (InterPro:IPRNA1…	0.981596	2.15383e-14
1425	Sl115	Solyc10g083400	Sl119	Solyc10g008470	'not assigned.no ontology'	(at1gNA362NA : 353.NA) ELMO/CED-12 family protein; FUNCTIONS IN: molecular_function unknown; INVOLVED IN: phagocytosis; LOCATED IN: cytoskeleton; EXPRESSED IN: 16 plant structures; EXPRESSED DURING: 6 growth stages; CONTAINS InterPro DOMAIN/s: Engulfment/cell motility, ELMO (InterPro:IPRNANA6816); BEST Arabidopsis thaliana protein match is: ELMO/CED-12 family protein (TAIR:AT3GNA361NA.1); Has 828…	0.976722	1.75193e-13
2508	Sl115	Solyc10g083400	Sl171	Solyc09g082690	'signalling.light'	(p11432|eli_pea : 153.NA) Early light-induced protein, chloroplast precursor (ELIP) - Pisum sativum (Garden pea) & (at3g2284NA : 152.NA) Encodes an early light-inducible protein.; EARLY LIGHT-INDUCABLE PROTEIN (ELIP1); BEST Arabidopsis thaliana protein match is: Chlorophyll A-B binding family protein (TAIR:AT4G1469NA.1); Has 319 Blast hits to 319 proteins in 5NA species: Archae - NA; Bacteria - 5…	0.973555	5.45786e-13
1689	Sl115	Solyc10g083400	Sl126	Solyc01g080410	'protein.postranslational modification'	(at4gNA483NA : 233.NA) methionine sulfoxide reductase B5 (MSRB5); FUNCTIONS IN: peptide-methionine-(S)-S-oxide reductase activity; INVOLVED IN: oxidation reduction; LOCATED IN: cytosol; EXPRESSED IN: 24 plant structures; EXPRESSED DURING: 14 growth stages; CONTAINS InterPro DOMAIN/s: Methionine sulphoxide reductase B (InterPro:IPRNANA2579), Mss4-like (InterPro:IPRNA11NA57); BEST Arabidopsis thali…	0.953559	8.06017e-11
1743	Sl115	Solyc10g083400	Sl127	Solyc04g005630	'RNA.regulation of transcription.unclassified'	(at4gNA299NA : 668.NA) Mitochondrial transcription termination factor family protein; CONTAINS InterPro DOMAIN/s: Mitochodrial transcription termination factor-related (InterPro:IPRNANA369NA); BEST Arabidopsis thaliana protein match is: Mitochondrial transcription termination factor family protein (TAIR:AT2G44NA2NA.1); Has 15NANA Blast hits to 957 proteins in 84 species: Archae - NA; Bacteria - 2…	0.946923	2.61687e-10
1380	Sl115	Solyc10g083400	Sl118	Solyc08g069060	'misc.UDP glucosyl and glucoronyl transferases'	(at1g7781NA : 543.NA) Galactosyltransferase family protein; FUNCTIONS IN: transferase activity, transferring glycosyl groups, beta-1,3-galactosyltransferase activity; INVOLVED IN: protein amino acid glycosylation; LOCATED IN: Golgi apparatus; EXPRESSED IN: 2NA plant structures; EXPRESSED DURING: 13 growth stages; CONTAINS InterPro DOMAIN/s: Glycosyl transferase, family 31 (InterPro:IPRNANA2659); …	0.939049	8.8281e-10
2326	Sl115	Solyc10g083400	Sl161	Solyc06g084390	'hormone metabolism.auxin.signal transduction'	(p33491|abp2_tobac : 352.NA) Auxin-binding protein T92 precursor (ABP) - Nicotiana tabacum (Common tobacco) & (gnl|cdd|85846 : 311.NA) no description available & (at4gNA298NA : 268.NA) Auxin binding protein involved in cell elongation and cell division. ABP1 is ubiquitinated in vitro and in planta by AtRma2.; endoplasmic reticulum auxin binding protein 1 (ABP1); FUNCTIONS IN: auxin binding; INVOL…	0.895073	9.949e-08
2562	Sl115	Solyc10g083400	Sl172	Solyc09g082700	#N/A	#N/A	0.89316	1.16216e-07
1975	Sl115	Solyc10g083400	Sl138	Solyc09g092500	'hormone metabolism.auxin.synthesis-degradation'	(at4g14NA9NA : 451.NA) The At4g14NA9NA encodes a anthocyanidin 5-O-glucosyltransferase specifically glucosylating the 5-position of the flavonoid A-ring.; UDP-Glycosyltransferase superfamily protein; FUNCTIONS IN: UDP-glycosyltransferase activity, UDP-glucosyltransferase activity, anthocyanin 5-O-glucosyltransferase activity; INVOLVED IN: metabolic process; LOCATED IN: mitochondrion; EXPRESSED IN…	0.89184	1.2916e-07
1599	Sl115	Solyc10g083400	Sl123	Solyc08g008330	'not assigned.unknown'	' no hits & (original description: no original description)'	0.887921	1.75314e-07
1337	Sl115	Solyc10g083400	Sl117	Solyc12g013690	'misc.oxidases - copper, flavone etc'	(at5gNA532NA : 394.NA) FAD/NAD(P)-binding oxidoreductase family protein; FUNCTIONS IN: monooxygenase activity; INVOLVED IN: oxidation reduction; LOCATED IN: cellular_component unknown; EXPRESSED IN: 8 plant structures; EXPRESSED DURING: 9 growth stages; CONTAINS InterPro DOMAIN/s: Monooxygenase, FAD-binding (InterPro:IPRNANA2938); BEST Arabidopsis thaliana protein match is: FAD/NAD(P)-binding oxi…	0.784236	4.2654e-05
1636	Sl115	Solyc10g083400	Sl124	Solyc12g099810	'not assigned.unknown'	(at5g1217NA : 394.NA) Encodes one of the CRT-Like transporters (CLT1/AT5G1938NA, CLT2/AT4G2446NA, CLT3/AT5G1217NA). Required for glutathione homeostasis and stress responses. Mutants lacking these transporters are heavy metal-sensitive, glutathione(GSH)-deficient, and hypersensitive to Phytophthora infection.; CRT (chloroquine-resistance transporter)-like transporter 3 (CLT3); BEST Arabidopsis th…	0.71448	0.000401113
2268	Sl115	Solyc10g083400	Sl160	Solyc03g118290	'RNA.regulation of transcription.ARF, Auxin Response Factor family'	(at5g62NANANA : 975.NA) Encodes an auxin response factor. Mutants have many defects including enlarged rosette leaves, reduced fertility, later senescence, hypocotyl elongation defects, enlarged seeds and enlarged cotyledons. May not mediate auxin effects. Increase in seed size due to increased cell proliferation.; auxin response factor 2 (ARF2); FUNCTIONS IN: protein binding, sequence-specific D…	0.708559	0.00047096
1917	Sl115	Solyc10g083400	Sl137	Solyc12g013700	'hormone metabolism.auxin.induced-regulated-responsive-activated'	(at4g2745NA : 395.NA) Aluminium induced protein with YGL and LRDR motifs; FUNCTIONS IN: molecular_function unknown; INVOLVED IN: biological_process unknown; LOCATED IN: cytosol, nucleus, plasma membrane; EXPRESSED IN: 25 plant structures; EXPRESSED DURING: 14 growth stages; BEST Arabidopsis thaliana protein match is: Aluminium induced protein with YGL and LRDR motifs (TAIR:AT3G1545NA.1); Has 3NA2…	0.61761	0.00371241
1515	Sl116	Solyc02g068310	Sl121	Solyc03g095880	'not assigned.unknown'	' no hits & (original description: no original description)'	0.980854	3.06422e-14
1471	Sl116	Solyc02g068310	Sl120	Solyc01g095900	'not assigned.no ontology.tetratricopeptide repeat (TPR)'	(at1gNA132NA : 1786.NA) Tetratricopeptide repeat (TPR)-like superfamily protein; FUNCTIONS IN: binding; LOCATED IN: cellular_component unknown; EXPRESSED IN: 24 plant structures; EXPRESSED DURING: 14 growth stages; CONTAINS InterPro DOMAIN/s: Tetratricopeptide-like helical (InterPro:IPRNA1199NA), Tetratricopeptide repeat-containing (InterPro:IPRNA13NA26), Tetratricopeptide repeat (InterPro:IPRNA1…	0.970821	1.31006e-12
1744	Sl116	Solyc02g068310	Sl127	Solyc04g005630	'RNA.regulation of transcription.unclassified'	(at4gNA299NA : 668.NA) Mitochondrial transcription termination factor family protein; CONTAINS InterPro DOMAIN/s: Mitochodrial transcription termination factor-related (InterPro:IPRNANA369NA); BEST Arabidopsis thaliana protein match is: Mitochondrial transcription termination factor family protein (TAIR:AT2G44NA2NA.1); Has 15NANA Blast hits to 957 proteins in 84 species: Archae - NA; Bacteria - 2…	0.969279	2.07079e-12
1426	Sl116	Solyc02g068310	Sl119	Solyc10g008470	'not assigned.no ontology'	(at1gNA362NA : 353.NA) ELMO/CED-12 family protein; FUNCTIONS IN: molecular_function unknown; INVOLVED IN: phagocytosis; LOCATED IN: cytoskeleton; EXPRESSED IN: 16 plant structures; EXPRESSED DURING: 6 growth stages; CONTAINS InterPro DOMAIN/s: Engulfment/cell motility, ELMO (InterPro:IPRNANA6816); BEST Arabidopsis thaliana protein match is: ELMO/CED-12 family protein (TAIR:AT3GNA361NA.1); Has 828…	0.964057	8.34488e-12
1557	Sl116	Solyc02g068310	Sl122	Solyc09g064730	'not assigned.unknown'	' no hits & (original description: no original description)'	0.962761	1.14253e-11
1690	Sl116	Solyc02g068310	Sl126	Solyc01g080410	'protein.postranslational modification'	(at4gNA483NA : 233.NA) methionine sulfoxide reductase B5 (MSRB5); FUNCTIONS IN: peptide-methionine-(S)-S-oxide reductase activity; INVOLVED IN: oxidation reduction; LOCATED IN: cytosol; EXPRESSED IN: 24 plant structures; EXPRESSED DURING: 14 growth stages; CONTAINS InterPro DOMAIN/s: Methionine sulphoxide reductase B (InterPro:IPRNANA2579), Mss4-like (InterPro:IPRNA11NA57); BEST Arabidopsis thali…	0.960646	1.86402e-11
2509	Sl116	Solyc02g068310	Sl171	Solyc09g082690	'signalling.light'	(p11432|eli_pea : 153.NA) Early light-induced protein, chloroplast precursor (ELIP) - Pisum sativum (Garden pea) & (at3g2284NA : 152.NA) Encodes an early light-inducible protein.; EARLY LIGHT-INDUCABLE PROTEIN (ELIP1); BEST Arabidopsis thaliana protein match is: Chlorophyll A-B binding family protein (TAIR:AT4G1469NA.1); Has 319 Blast hits to 319 proteins in 5NA species: Archae - NA; Bacteria - 5…	0.943693	4.40103e-10
1381	Sl116	Solyc02g068310	Sl118	Solyc08g069060	'misc.UDP glucosyl and glucoronyl transferases'	(at1g7781NA : 543.NA) Galactosyltransferase family protein; FUNCTIONS IN: transferase activity, transferring glycosyl groups, beta-1,3-galactosyltransferase activity; INVOLVED IN: protein amino acid glycosylation; LOCATED IN: Golgi apparatus; EXPRESSED IN: 2NA plant structures; EXPRESSED DURING: 13 growth stages; CONTAINS InterPro DOMAIN/s: Glycosyl transferase, family 31 (InterPro:IPRNANA2659); …	0.94142	6.23103e-10
2327	Sl116	Solyc02g068310	Sl161	Solyc06g084390	'hormone metabolism.auxin.signal transduction'	(p33491|abp2_tobac : 352.NA) Auxin-binding protein T92 precursor (ABP) - Nicotiana tabacum (Common tobacco) & (gnl|cdd|85846 : 311.NA) no description available & (at4gNA298NA : 268.NA) Auxin binding protein involved in cell elongation and cell division. ABP1 is ubiquitinated in vitro and in planta by AtRma2.; endoplasmic reticulum auxin binding protein 1 (ABP1); FUNCTIONS IN: auxin binding; INVOL…	0.936717	1.22706e-09
1976	Sl116	Solyc02g068310	Sl138	Solyc09g092500	'hormone metabolism.auxin.synthesis-degradation'	(at4g14NA9NA : 451.NA) The At4g14NA9NA encodes a anthocyanidin 5-O-glucosyltransferase specifically glucosylating the 5-position of the flavonoid A-ring.; UDP-Glycosyltransferase superfamily protein; FUNCTIONS IN: UDP-glycosyltransferase activity, UDP-glucosyltransferase activity, anthocyanin 5-O-glucosyltransferase activity; INVOLVED IN: metabolic process; LOCATED IN: mitochondrion; EXPRESSED IN…	0.918264	1.14617e-08
1600	Sl116	Solyc02g068310	Sl123	Solyc08g008330	'not assigned.unknown'	' no hits & (original description: no original description)'	0.875185	4.40103e-07
2563	Sl116	Solyc02g068310	Sl172	Solyc09g082700	#N/A	#N/A	0.852871	1.77607e-06
1338	Sl116	Solyc02g068310	Sl117	Solyc12g013690	'misc.oxidases - copper, flavone etc'	(at5gNA532NA : 394.NA) FAD/NAD(P)-binding oxidoreductase family protein; FUNCTIONS IN: monooxygenase activity; INVOLVED IN: oxidation reduction; LOCATED IN: cellular_component unknown; EXPRESSED IN: 8 plant structures; EXPRESSED DURING: 9 growth stages; CONTAINS InterPro DOMAIN/s: Monooxygenase, FAD-binding (InterPro:IPRNANA2938); BEST Arabidopsis thaliana protein match is: FAD/NAD(P)-binding oxi…	0.84207	3.22359e-06
2269	Sl116	Solyc02g068310	Sl160	Solyc03g118290	'RNA.regulation of transcription.ARF, Auxin Response Factor family'	(at5g62NANANA : 975.NA) Encodes an auxin response factor. Mutants have many defects including enlarged rosette leaves, reduced fertility, later senescence, hypocotyl elongation defects, enlarged seeds and enlarged cotyledons. May not mediate auxin effects. Increase in seed size due to increased cell proliferation.; auxin response factor 2 (ARF2); FUNCTIONS IN: protein binding, sequence-specific D…	0.77234	6.59559e-05
1918	Sl116	Solyc02g068310	Sl137	Solyc12g013700	'hormone metabolism.auxin.induced-regulated-responsive-activated'	(at4g2745NA : 395.NA) Aluminium induced protein with YGL and LRDR motifs; FUNCTIONS IN: molecular_function unknown; INVOLVED IN: biological_process unknown; LOCATED IN: cytosol, nucleus, plasma membrane; EXPRESSED IN: 25 plant structures; EXPRESSED DURING: 14 growth stages; BEST Arabidopsis thaliana protein match is: Aluminium induced protein with YGL and LRDR motifs (TAIR:AT3G1545NA.1); Has 3NA2…	0.697399	0.000630953
1637	Sl116	Solyc02g068310	Sl124	Solyc12g099810	'not assigned.unknown'	(at5g1217NA : 394.NA) Encodes one of the CRT-Like transporters (CLT1/AT5G1938NA, CLT2/AT4G2446NA, CLT3/AT5G1217NA). Required for glutathione homeostasis and stress responses. Mutants lacking these transporters are heavy metal-sensitive, glutathione(GSH)-deficient, and hypersensitive to Phytophthora infection.; CRT (chloroquine-resistance transporter)-like transporter 3 (CLT3); BEST Arabidopsis th…	0.664021	0.00140908
2613	Sl116	Solyc02g068310	Sl173	Solyc11g017470	'development.unspecified'	(at1gNA172NA : 357.NA) Belongs to a large family of putative transcriptional activators with NAC domain. Transcript level increases in response to wounding and abscisic acid. ATAF1 attentuates ABA signaling and sythesis. Mutants are hyposensitive to ABA.; ATAF1; CONTAINS InterPro DOMAIN/s: No apical meristem (NAM) protein (InterPro:IPRNANA3441); BEST Arabidopsis thaliana protein match is: NAC dom…	0.627398	0.00306475
1790	Sl116	Solyc02g068310	Sl128	Solyc02g070890	'signalling.receptor kinases.leucine rich repeat XII'	(at5g4633NA : 1NA93.NA) Encodes a leucine-rich repeat serine/threonine protein kinase that is expressed ubiquitously. FLS2 is involved in MAP kinase signalling relay involved in innate immunity. Essential in the perception of flagellin, a potent elicitor of the defense response. FLS2 is directed for degradation by the bacterial ubiquitin ligase AvrPtoB.; FLAGELLIN-SENSITIVE 2 (FLS2); FUNCTIONS IN…	0.61618	0.00381594
2270	Sl117	Solyc12g013690	Sl160	Solyc03g118290	'RNA.regulation of transcription.ARF, Auxin Response Factor family'	(at5g62NANANA : 975.NA) Encodes an auxin response factor. Mutants have many defects including enlarged rosette leaves, reduced fertility, later senescence, hypocotyl elongation defects, enlarged seeds and enlarged cotyledons. May not mediate auxin effects. Increase in seed size due to increased cell proliferation.; auxin response factor 2 (ARF2); FUNCTIONS IN: protein binding, sequence-specific D…	0.986352	1.33227e-15
1919	Sl117	Solyc12g013690	Sl137	Solyc12g013700	'hormone metabolism.auxin.induced-regulated-responsive-activated'	(at4g2745NA : 395.NA) Aluminium induced protein with YGL and LRDR motifs; FUNCTIONS IN: molecular_function unknown; INVOLVED IN: biological_process unknown; LOCATED IN: cytosol, nucleus, plasma membrane; EXPRESSED IN: 25 plant structures; EXPRESSED DURING: 14 growth stages; BEST Arabidopsis thaliana protein match is: Aluminium induced protein with YGL and LRDR motifs (TAIR:AT3G1545NA.1); Has 3NA2…	0.970734	1.34515e-12
2328	Sl117	Solyc12g013690	Sl161	Solyc06g084390	'hormone metabolism.auxin.signal transduction'	(p33491|abp2_tobac : 352.NA) Auxin-binding protein T92 precursor (ABP) - Nicotiana tabacum (Common tobacco) & (gnl|cdd|85846 : 311.NA) no description available & (at4gNA298NA : 268.NA) Auxin binding protein involved in cell elongation and cell division. ABP1 is ubiquitinated in vitro and in planta by AtRma2.; endoplasmic reticulum auxin binding protein 1 (ABP1); FUNCTIONS IN: auxin binding; INVOL…	0.964555	7.37499e-12
1977	Sl117	Solyc12g013690	Sl138	Solyc09g092500	'hormone metabolism.auxin.synthesis-degradation'	(at4g14NA9NA : 451.NA) The At4g14NA9NA encodes a anthocyanidin 5-O-glucosyltransferase specifically glucosylating the 5-position of the flavonoid A-ring.; UDP-Glycosyltransferase superfamily protein; FUNCTIONS IN: UDP-glycosyltransferase activity, UDP-glucosyltransferase activity, anthocyanin 5-O-glucosyltransferase activity; INVOLVED IN: metabolic process; LOCATED IN: mitochondrion; EXPRESSED IN…	0.94064	6.99859e-10
2614	Sl117	Solyc12g013690	Sl173	Solyc11g017470	'development.unspecified'	(at1gNA172NA : 357.NA) Belongs to a large family of putative transcriptional activators with NAC domain. Transcript level increases in response to wounding and abscisic acid. ATAF1 attentuates ABA signaling and sythesis. Mutants are hyposensitive to ABA.; ATAF1; CONTAINS InterPro DOMAIN/s: No apical meristem (NAM) protein (InterPro:IPRNANA3441); BEST Arabidopsis thaliana protein match is: NAC dom…	0.930864	2.6621e-09
1791	Sl117	Solyc12g013690	Sl128	Solyc02g070890	'signalling.receptor kinases.leucine rich repeat XII'	(at5g4633NA : 1NA93.NA) Encodes a leucine-rich repeat serine/threonine protein kinase that is expressed ubiquitously. FLS2 is involved in MAP kinase signalling relay involved in innate immunity. Essential in the perception of flagellin, a potent elicitor of the defense response. FLS2 is directed for degradation by the bacterial ubiquitin ligase AvrPtoB.; FLAGELLIN-SENSITIVE 2 (FLS2); FUNCTIONS IN…	0.918745	1.08881e-08
1382	Sl117	Solyc12g013690	Sl118	Solyc08g069060	'misc.UDP glucosyl and glucoronyl transferases'	(at1g7781NA : 543.NA) Galactosyltransferase family protein; FUNCTIONS IN: transferase activity, transferring glycosyl groups, beta-1,3-galactosyltransferase activity; INVOLVED IN: protein amino acid glycosylation; LOCATED IN: Golgi apparatus; EXPRESSED IN: 2NA plant structures; EXPRESSED DURING: 13 growth stages; CONTAINS InterPro DOMAIN/s: Glycosyl transferase, family 31 (InterPro:IPRNANA2659); …	0.911284	2.33469e-08
1745	Sl117	Solyc12g013690	Sl127	Solyc04g005630	'RNA.regulation of transcription.unclassified'	(at4gNA299NA : 668.NA) Mitochondrial transcription termination factor family protein; CONTAINS InterPro DOMAIN/s: Mitochodrial transcription termination factor-related (InterPro:IPRNANA369NA); BEST Arabidopsis thaliana protein match is: Mitochondrial transcription termination factor family protein (TAIR:AT2G44NA2NA.1); Has 15NANA Blast hits to 957 proteins in 84 species: Archae - NA; Bacteria - 2…	0.91119	2.35633e-08
2657	Sl117	Solyc12g013690	Sl174	Solyc10g006880	#N/A	#N/A	0.886375	1.97154e-07
1691	Sl117	Solyc12g013690	Sl126	Solyc01g080410	'protein.postranslational modification'	(at4gNA483NA : 233.NA) methionine sulfoxide reductase B5 (MSRB5); FUNCTIONS IN: peptide-methionine-(S)-S-oxide reductase activity; INVOLVED IN: oxidation reduction; LOCATED IN: cytosol; EXPRESSED IN: 24 plant structures; EXPRESSED DURING: 14 growth stages; CONTAINS InterPro DOMAIN/s: Methionine sulphoxide reductase B (InterPro:IPRNANA2579), Mss4-like (InterPro:IPRNA11NA57); BEST Arabidopsis thali…	0.874557	4.59336e-07
1427	Sl117	Solyc12g013690	Sl119	Solyc10g008470	'not assigned.no ontology'	(at1gNA362NA : 353.NA) ELMO/CED-12 family protein; FUNCTIONS IN: molecular_function unknown; INVOLVED IN: phagocytosis; LOCATED IN: cytoskeleton; EXPRESSED IN: 16 plant structures; EXPRESSED DURING: 6 growth stages; CONTAINS InterPro DOMAIN/s: Engulfment/cell motility, ELMO (InterPro:IPRNANA6816); BEST Arabidopsis thaliana protein match is: ELMO/CED-12 family protein (TAIR:AT3GNA361NA.1); Has 828…	0.799841	2.30793e-05
1601	Sl117	Solyc12g013690	Sl123	Solyc08g008330	'not assigned.unknown'	' no hits & (original description: no original description)'	0.792455	3.10627e-05
1472	Sl117	Solyc12g013690	Sl120	Solyc01g095900	'not assigned.no ontology.tetratricopeptide repeat (TPR)'	(at1gNA132NA : 1786.NA) Tetratricopeptide repeat (TPR)-like superfamily protein; FUNCTIONS IN: binding; LOCATED IN: cellular_component unknown; EXPRESSED IN: 24 plant structures; EXPRESSED DURING: 14 growth stages; CONTAINS InterPro DOMAIN/s: Tetratricopeptide-like helical (InterPro:IPRNA1199NA), Tetratricopeptide repeat-containing (InterPro:IPRNA13NA26), Tetratricopeptide repeat (InterPro:IPRNA1…	0.79049	3.35522e-05
1516	Sl117	Solyc12g013690	Sl121	Solyc03g095880	'not assigned.unknown'	' no hits & (original description: no original description)'	0.768641	7.514e-05
1558	Sl117	Solyc12g013690	Sl122	Solyc09g064730	'not assigned.unknown'	' no hits & (original description: no original description)'	0.691083	0.000740371
2510	Sl117	Solyc12g013690	Sl171	Solyc09g082690	'signalling.light'	(p11432|eli_pea : 153.NA) Early light-induced protein, chloroplast precursor (ELIP) - Pisum sativum (Garden pea) & (at3g2284NA : 152.NA) Encodes an early light-inducible protein.; EARLY LIGHT-INDUCABLE PROTEIN (ELIP1); BEST Arabidopsis thaliana protein match is: Chlorophyll A-B binding family protein (TAIR:AT4G1469NA.1); Has 319 Blast hits to 319 proteins in 5NA species: Archae - NA; Bacteria - 5…	0.681693	0.000932478
2564	Sl117	Solyc12g013690	Sl172	Solyc09g082700	#N/A	#N/A	0.589171	0.00626662
1638	Sl117	Solyc12g013690	Sl124	Solyc12g099810	'not assigned.unknown'	(at5g1217NA : 394.NA) Encodes one of the CRT-Like transporters (CLT1/AT5G1938NA, CLT2/AT4G2446NA, CLT3/AT5G1217NA). Required for glutathione homeostasis and stress responses. Mutants lacking these transporters are heavy metal-sensitive, glutathione(GSH)-deficient, and hypersensitive to Phytophthora infection.; CRT (chloroquine-resistance transporter)-like transporter 3 (CLT3); BEST Arabidopsis th…	0.566577	0.00919742
2699	Sl117	Solyc12g013690	Sl156	Solyc08g065430	'transport.hormones.auxin'	(at5g5675NA : 514.NA) N-MYC downregulated-like 1 (NDL1); CONTAINS InterPro DOMAIN/s: Pollen specific protein SF21 (InterPro:IPRNA15511), Ndr (InterPro:IPRNANA4142); BEST Arabidopsis thaliana protein match is: N-MYC downregulated-like 3 (TAIR:AT2G1962NA.1); Has 776 Blast hits to 775 proteins in 111 species: Archae - 2; Bacteria - 48; Metazoa - 563; Fungi - NA; Plants - 132; Viruses - NA; Other Euk…	-0.804351	1.91e-05
2693	Sl117	Solyc12g013690	Sl154	Solyc03g114730	'hormone metabolism.auxin.induced-regulated-responsive-activated'	(at5g1574NA : 759.NA) O-fucosyltransferase family protein; CONTAINS InterPro DOMAIN/s: GDP-fucose protein O-fucosyltransferase (InterPro:IPRNA19378); BEST Arabidopsis thaliana protein match is: O-fucosyltransferase family protein (TAIR:AT3GNA225NA.1); Has 822 Blast hits to 815 proteins in 3NA species: Archae - NA; Bacteria - NA; Metazoa - NA; Fungi - NA; Plants - 822; Viruses - NA; Other Eukaryot…	-0.816577	1.12e-05
1978	Sl118	Solyc08g069060	Sl138	Solyc09g092500	'hormone metabolism.auxin.synthesis-degradation'	(at4g14NA9NA : 451.NA) The At4g14NA9NA encodes a anthocyanidin 5-O-glucosyltransferase specifically glucosylating the 5-position of the flavonoid A-ring.; UDP-Glycosyltransferase superfamily protein; FUNCTIONS IN: UDP-glycosyltransferase activity, UDP-glucosyltransferase activity, anthocyanin 5-O-glucosyltransferase activity; INVOLVED IN: metabolic process; LOCATED IN: mitochondrion; EXPRESSED IN…	0.964072	8.31468e-12
1692	Sl118	Solyc08g069060	Sl126	Solyc01g080410	'protein.postranslational modification'	(at4gNA483NA : 233.NA) methionine sulfoxide reductase B5 (MSRB5); FUNCTIONS IN: peptide-methionine-(S)-S-oxide reductase activity; INVOLVED IN: oxidation reduction; LOCATED IN: cytosol; EXPRESSED IN: 24 plant structures; EXPRESSED DURING: 14 growth stages; CONTAINS InterPro DOMAIN/s: Methionine sulphoxide reductase B (InterPro:IPRNANA2579), Mss4-like (InterPro:IPRNA11NA57); BEST Arabidopsis thali…	0.963476	9.6203e-12
1746	Sl118	Solyc08g069060	Sl127	Solyc04g005630	'RNA.regulation of transcription.unclassified'	(at4gNA299NA : 668.NA) Mitochondrial transcription termination factor family protein; CONTAINS InterPro DOMAIN/s: Mitochodrial transcription termination factor-related (InterPro:IPRNANA369NA); BEST Arabidopsis thaliana protein match is: Mitochondrial transcription termination factor family protein (TAIR:AT2G44NA2NA.1); Has 15NANA Blast hits to 957 proteins in 84 species: Archae - NA; Bacteria - 2…	0.962367	1.25429e-11
1473	Sl118	Solyc08g069060	Sl120	Solyc01g095900	'not assigned.no ontology.tetratricopeptide repeat (TPR)'	(at1gNA132NA : 1786.NA) Tetratricopeptide repeat (TPR)-like superfamily protein; FUNCTIONS IN: binding; LOCATED IN: cellular_component unknown; EXPRESSED IN: 24 plant structures; EXPRESSED DURING: 14 growth stages; CONTAINS InterPro DOMAIN/s: Tetratricopeptide-like helical (InterPro:IPRNA1199NA), Tetratricopeptide repeat-containing (InterPro:IPRNA13NA26), Tetratricopeptide repeat (InterPro:IPRNA1…	0.948348	2.05922e-10
2329	Sl118	Solyc08g069060	Sl161	Solyc06g084390	'hormone metabolism.auxin.signal transduction'	(p33491|abp2_tobac : 352.NA) Auxin-binding protein T92 precursor (ABP) - Nicotiana tabacum (Common tobacco) & (gnl|cdd|85846 : 311.NA) no description available & (at4gNA298NA : 268.NA) Auxin binding protein involved in cell elongation and cell division. ABP1 is ubiquitinated in vitro and in planta by AtRma2.; endoplasmic reticulum auxin binding protein 1 (ABP1); FUNCTIONS IN: auxin binding; INVOL…	0.941555	6.10572e-10
1517	Sl118	Solyc08g069060	Sl121	Solyc03g095880	'not assigned.unknown'	' no hits & (original description: no original description)'	0.933884	1.80087e-09
1428	Sl118	Solyc08g069060	Sl119	Solyc10g008470	'not assigned.no ontology'	(at1gNA362NA : 353.NA) ELMO/CED-12 family protein; FUNCTIONS IN: molecular_function unknown; INVOLVED IN: phagocytosis; LOCATED IN: cytoskeleton; EXPRESSED IN: 16 plant structures; EXPRESSED DURING: 6 growth stages; CONTAINS InterPro DOMAIN/s: Engulfment/cell motility, ELMO (InterPro:IPRNANA6816); BEST Arabidopsis thaliana protein match is: ELMO/CED-12 family protein (TAIR:AT3GNA361NA.1); Has 828…	0.930671	2.72779e-09
1602	Sl118	Solyc08g069060	Sl123	Solyc08g008330	'not assigned.unknown'	' no hits & (original description: no original description)'	0.900379	6.36224e-08
1559	Sl118	Solyc08g069060	Sl122	Solyc09g064730	'not assigned.unknown'	' no hits & (original description: no original description)'	0.890773	1.40521e-07
2511	Sl118	Solyc08g069060	Sl171	Solyc09g082690	'signalling.light'	(p11432|eli_pea : 153.NA) Early light-induced protein, chloroplast precursor (ELIP) - Pisum sativum (Garden pea) & (at3g2284NA : 152.NA) Encodes an early light-inducible protein.; EARLY LIGHT-INDUCABLE PROTEIN (ELIP1); BEST Arabidopsis thaliana protein match is: Chlorophyll A-B binding family protein (TAIR:AT4G1469NA.1); Has 319 Blast hits to 319 proteins in 5NA species: Archae - NA; Bacteria - 5…	0.885474	2.10969e-07
2271	Sl118	Solyc08g069060	Sl160	Solyc03g118290	'RNA.regulation of transcription.ARF, Auxin Response Factor family'	(at5g62NANANA : 975.NA) Encodes an auxin response factor. Mutants have many defects including enlarged rosette leaves, reduced fertility, later senescence, hypocotyl elongation defects, enlarged seeds and enlarged cotyledons. May not mediate auxin effects. Increase in seed size due to increased cell proliferation.; auxin response factor 2 (ARF2); FUNCTIONS IN: protein binding, sequence-specific D…	0.860433	1.13706e-06
1920	Sl118	Solyc08g069060	Sl137	Solyc12g013700	'hormone metabolism.auxin.induced-regulated-responsive-activated'	(at4g2745NA : 395.NA) Aluminium induced protein with YGL and LRDR motifs; FUNCTIONS IN: molecular_function unknown; INVOLVED IN: biological_process unknown; LOCATED IN: cytosol, nucleus, plasma membrane; EXPRESSED IN: 25 plant structures; EXPRESSED DURING: 14 growth stages; BEST Arabidopsis thaliana protein match is: Aluminium induced protein with YGL and LRDR motifs (TAIR:AT3G1545NA.1); Has 3NA2…	0.802582	2.06056e-05
2565	Sl118	Solyc08g069060	Sl172	Solyc09g082700	#N/A	#N/A	0.800788	2.21967e-05
1792	Sl118	Solyc08g069060	Sl128	Solyc02g070890	'signalling.receptor kinases.leucine rich repeat XII'	(at5g4633NA : 1NA93.NA) Encodes a leucine-rich repeat serine/threonine protein kinase that is expressed ubiquitously. FLS2 is involved in MAP kinase signalling relay involved in innate immunity. Essential in the perception of flagellin, a potent elicitor of the defense response. FLS2 is directed for degradation by the bacterial ubiquitin ligase AvrPtoB.; FLAGELLIN-SENSITIVE 2 (FLS2); FUNCTIONS IN…	0.744697	0.000165648
1639	Sl118	Solyc08g069060	Sl124	Solyc12g099810	'not assigned.unknown'	(at5g1217NA : 394.NA) Encodes one of the CRT-Like transporters (CLT1/AT5G1938NA, CLT2/AT4G2446NA, CLT3/AT5G1217NA). Required for glutathione homeostasis and stress responses. Mutants lacking these transporters are heavy metal-sensitive, glutathione(GSH)-deficient, and hypersensitive to Phytophthora infection.; CRT (chloroquine-resistance transporter)-like transporter 3 (CLT3); BEST Arabidopsis th…	0.734762	0.000224393
2615	Sl118	Solyc08g069060	Sl173	Solyc11g017470	'development.unspecified'	(at1gNA172NA : 357.NA) Belongs to a large family of putative transcriptional activators with NAC domain. Transcript level increases in response to wounding and abscisic acid. ATAF1 attentuates ABA signaling and sythesis. Mutants are hyposensitive to ABA.; ATAF1; CONTAINS InterPro DOMAIN/s: No apical meristem (NAM) protein (InterPro:IPRNANA3441); BEST Arabidopsis thaliana protein match is: NAC dom…	0.72516	0.000297254
2658	Sl118	Solyc08g069060	Sl174	Solyc10g006880	#N/A	#N/A	0.669086	0.00125525
2041	Sl118	Solyc08g069060	Sl142	Solyc04g081240	'RNA.regulation of transcription.ARF, Auxin Response Factor family'	(at1g1985NA : 952.NA) Encodes a transcription factor (IAA24) mediating embryo axis formation and vascular development. Similar to AUXIN RESPONSIVE FACTOR 1 (ARF1) shown to bind to auxin responsive elements (AREs), and to the maize transcriptional activator VIVIPAROUS 1( VP1). In situ hybridization shows expression in provascular tissue of embryos, the emerging shoot primordia, then is restricted …	0.619969	0.00354681
2694	Sl118	Solyc08g069060	Sl154	Solyc03g114730	'hormone metabolism.auxin.induced-regulated-responsive-activated'	(at5g1574NA : 759.NA) O-fucosyltransferase family protein; CONTAINS InterPro DOMAIN/s: GDP-fucose protein O-fucosyltransferase (InterPro:IPRNA19378); BEST Arabidopsis thaliana protein match is: O-fucosyltransferase family protein (TAIR:AT3GNA225NA.1); Has 822 Blast hits to 815 proteins in 3NA species: Archae - NA; Bacteria - NA; Metazoa - NA; Fungi - NA; Plants - 822; Viruses - NA; Other Eukaryot…	-0.840499	3.5e-06
1693	Sl119	Solyc10g008470	Sl126	Solyc01g080410	'protein.postranslational modification'	(at4gNA483NA : 233.NA) methionine sulfoxide reductase B5 (MSRB5); FUNCTIONS IN: peptide-methionine-(S)-S-oxide reductase activity; INVOLVED IN: oxidation reduction; LOCATED IN: cytosol; EXPRESSED IN: 24 plant structures; EXPRESSED DURING: 14 growth stages; CONTAINS InterPro DOMAIN/s: Methionine sulphoxide reductase B (InterPro:IPRNANA2579), Mss4-like (InterPro:IPRNA11NA57); BEST Arabidopsis thali…	0.977202	1.45661e-13
1518	Sl119	Solyc10g008470	Sl121	Solyc03g095880	'not assigned.unknown'	' no hits & (original description: no original description)'	0.97155	1.04583e-12
2512	Sl119	Solyc10g008470	Sl171	Solyc09g082690	'signalling.light'	(p11432|eli_pea : 153.NA) Early light-induced protein, chloroplast precursor (ELIP) - Pisum sativum (Garden pea) & (at3g2284NA : 152.NA) Encodes an early light-inducible protein.; EARLY LIGHT-INDUCABLE PROTEIN (ELIP1); BEST Arabidopsis thaliana protein match is: Chlorophyll A-B binding family protein (TAIR:AT4G1469NA.1); Has 319 Blast hits to 319 proteins in 5NA species: Archae - NA; Bacteria - 5…	0.971355	1.11156e-12
1560	Sl119	Solyc10g008470	Sl122	Solyc09g064730	'not assigned.unknown'	' no hits & (original description: no original description)'	0.959417	2.44689e-11
1474	Sl119	Solyc10g008470	Sl120	Solyc01g095900	'not assigned.no ontology.tetratricopeptide repeat (TPR)'	(at1gNA132NA : 1786.NA) Tetratricopeptide repeat (TPR)-like superfamily protein; FUNCTIONS IN: binding; LOCATED IN: cellular_component unknown; EXPRESSED IN: 24 plant structures; EXPRESSED DURING: 14 growth stages; CONTAINS InterPro DOMAIN/s: Tetratricopeptide-like helical (InterPro:IPRNA1199NA), Tetratricopeptide repeat-containing (InterPro:IPRNA13NA26), Tetratricopeptide repeat (InterPro:IPRNA1…	0.952383	1.00508e-10
2566	Sl119	Solyc10g008470	Sl172	Solyc09g082700	#N/A	#N/A	0.93696	1.18632e-09
1747	Sl119	Solyc10g008470	Sl127	Solyc04g005630	'RNA.regulation of transcription.unclassified'	(at4gNA299NA : 668.NA) Mitochondrial transcription termination factor family protein; CONTAINS InterPro DOMAIN/s: Mitochodrial transcription termination factor-related (InterPro:IPRNANA369NA); BEST Arabidopsis thaliana protein match is: Mitochondrial transcription termination factor family protein (TAIR:AT2G44NA2NA.1); Has 15NANA Blast hits to 957 proteins in 84 species: Archae - NA; Bacteria - 2…	0.923162	6.69295e-09
1979	Sl119	Solyc10g008470	Sl138	Solyc09g092500	'hormone metabolism.auxin.synthesis-degradation'	(at4g14NA9NA : 451.NA) The At4g14NA9NA encodes a anthocyanidin 5-O-glucosyltransferase specifically glucosylating the 5-position of the flavonoid A-ring.; UDP-Glycosyltransferase superfamily protein; FUNCTIONS IN: UDP-glycosyltransferase activity, UDP-glucosyltransferase activity, anthocyanin 5-O-glucosyltransferase activity; INVOLVED IN: metabolic process; LOCATED IN: mitochondrion; EXPRESSED IN…	0.919552	9.98236e-09
2330	Sl119	Solyc10g008470	Sl161	Solyc06g084390	'hormone metabolism.auxin.signal transduction'	(p33491|abp2_tobac : 352.NA) Auxin-binding protein T92 precursor (ABP) - Nicotiana tabacum (Common tobacco) & (gnl|cdd|85846 : 311.NA) no description available & (at4gNA298NA : 268.NA) Auxin binding protein involved in cell elongation and cell division. ABP1 is ubiquitinated in vitro and in planta by AtRma2.; endoplasmic reticulum auxin binding protein 1 (ABP1); FUNCTIONS IN: auxin binding; INVOL…	0.905613	3.9921e-08
1603	Sl119	Solyc10g008470	Sl123	Solyc08g008330	'not assigned.unknown'	' no hits & (original description: no original description)'	0.897757	7.95947e-08
2272	Sl119	Solyc10g008470	Sl160	Solyc03g118290	'RNA.regulation of transcription.ARF, Auxin Response Factor family'	(at5g62NANANA : 975.NA) Encodes an auxin response factor. Mutants have many defects including enlarged rosette leaves, reduced fertility, later senescence, hypocotyl elongation defects, enlarged seeds and enlarged cotyledons. May not mediate auxin effects. Increase in seed size due to increased cell proliferation.; auxin response factor 2 (ARF2); FUNCTIONS IN: protein binding, sequence-specific D…	0.736074	0.000215739
1640	Sl119	Solyc10g008470	Sl124	Solyc12g099810	'not assigned.unknown'	(at5g1217NA : 394.NA) Encodes one of the CRT-Like transporters (CLT1/AT5G1938NA, CLT2/AT4G2446NA, CLT3/AT5G1217NA). Required for glutathione homeostasis and stress responses. Mutants lacking these transporters are heavy metal-sensitive, glutathione(GSH)-deficient, and hypersensitive to Phytophthora infection.; CRT (chloroquine-resistance transporter)-like transporter 3 (CLT3); BEST Arabidopsis th…	0.677615	0.00102818
1921	Sl119	Solyc10g008470	Sl137	Solyc12g013700	'hormone metabolism.auxin.induced-regulated-responsive-activated'	(at4g2745NA : 395.NA) Aluminium induced protein with YGL and LRDR motifs; FUNCTIONS IN: molecular_function unknown; INVOLVED IN: biological_process unknown; LOCATED IN: cytosol, nucleus, plasma membrane; EXPRESSED IN: 25 plant structures; EXPRESSED DURING: 14 growth stages; BEST Arabidopsis thaliana protein match is: Aluminium induced protein with YGL and LRDR motifs (TAIR:AT3G1545NA.1); Has 3NA2…	0.648962	0.00196303
2042	Sl119	Solyc10g008470	Sl142	Solyc04g081240	'RNA.regulation of transcription.ARF, Auxin Response Factor family'	(at1g1985NA : 952.NA) Encodes a transcription factor (IAA24) mediating embryo axis formation and vascular development. Similar to AUXIN RESPONSIVE FACTOR 1 (ARF1) shown to bind to auxin responsive elements (AREs), and to the maize transcriptional activator VIVIPAROUS 1( VP1). In situ hybridization shows expression in provascular tissue of embryos, the emerging shoot primordia, then is restricted …	0.58819	0.00637559
2616	Sl119	Solyc10g008470	Sl173	Solyc11g017470	'development.unspecified'	(at1gNA172NA : 357.NA) Belongs to a large family of putative transcriptional activators with NAC domain. Transcript level increases in response to wounding and abscisic acid. ATAF1 attentuates ABA signaling and sythesis. Mutants are hyposensitive to ABA.; ATAF1; CONTAINS InterPro DOMAIN/s: No apical meristem (NAM) protein (InterPro:IPRNANA3441); BEST Arabidopsis thaliana protein match is: NAC dom…	0.573181	0.00824439
1793	Sl119	Solyc10g008470	Sl128	Solyc02g070890	'signalling.receptor kinases.leucine rich repeat XII'	(at5g4633NA : 1NA93.NA) Encodes a leucine-rich repeat serine/threonine protein kinase that is expressed ubiquitously. FLS2 is involved in MAP kinase signalling relay involved in innate immunity. Essential in the perception of flagellin, a potent elicitor of the defense response. FLS2 is directed for degradation by the bacterial ubiquitin ligase AvrPtoB.; FLAGELLIN-SENSITIVE 2 (FLS2); FUNCTIONS IN…	0.572509	0.00833752
74	Sl12	Solyc07g065340	Sl13	Solyc03g111690	'cell wall.degradation.pectate lyases and polygalacturonases'	(at4g2478NA : 657.NA) Pectin lyase-like superfamily protein; CONTAINS InterPro DOMAIN/s: Pectin lyase fold/virulence factor (InterPro:IPRNA11NA5NA), AmbAllergen (InterPro:IPRNA18NA82), Pectate lyase/Amb allergen (InterPro:IPRNANA2NA22), Pectin lyase fold (InterPro:IPRNA12334); BEST Arabidopsis thaliana protein match is: Pectin lyase-like superfamily protein (TAIR:AT5G6318NA.1). & (p4NA973|pel_lil…	0.992832	0
213	Sl12	Solyc07g065340	Sl27	Solyc01g095080	'hormone metabolism.ethylene.synthesis-degradation.1-aminocyclopropane-1-carboxylate synthase'	(qNA7262|1a1c_tobac : 875.NA) 1-aminocyclopropane-1-carboxylate synthase (EC 4.4.1.14) (ACC synthase) (S-adenosyl-L-methionine methylthioadenosine-lyase) - Nicotiana tabacum (Common tobacco) & (at1gNA148NA : 672.NA) a member of the 1-aminocyclopropane-1-carboxylate (ACC) synthase (S-adenosyl-L-methionine methylthioadenosine-lyase, EC 4.4.1.14) gene family, isolated from a flower-specific cDNA lib…	0.991914	0
1656	Sl12	Solyc07g065340	Sl126	Solyc01g080410	'protein.postranslational modification'	(at4gNA483NA : 233.NA) methionine sulfoxide reductase B5 (MSRB5); FUNCTIONS IN: peptide-methionine-(S)-S-oxide reductase activity; INVOLVED IN: oxidation reduction; LOCATED IN: cytosol; EXPRESSED IN: 24 plant structures; EXPRESSED DURING: 14 growth stages; CONTAINS InterPro DOMAIN/s: Methionine sulphoxide reductase B (InterPro:IPRNANA2579), Mss4-like (InterPro:IPRNA11NA57); BEST Arabidopsis thali…	0.991498	0
99	Sl12	Solyc07g065340	Sl15	Solyc03g005020	'lipid metabolism.lipid degradation.lipases.triacylglycerol lipase'	(at5g1418NA : 455.NA) Myzus persicae-induced lipase 1 (MPL1); FUNCTIONS IN: catalytic activity; INVOLVED IN: glycerol biosynthetic process, lipid metabolic process; LOCATED IN: endomembrane system; EXPRESSED IN: 7 plant structures; EXPRESSED DURING: L mature pollen stage, M germinated pollen stage, 4 anthesis, petal differentiation and expansion stage; CONTAINS InterPro DOMAIN/s: AB-hydrolase-ass…	0.984495	4.66294e-15
1349	Sl12	Solyc07g065340	Sl118	Solyc08g069060	'misc.UDP glucosyl and glucoronyl transferases'	(at1g7781NA : 543.NA) Galactosyltransferase family protein; FUNCTIONS IN: transferase activity, transferring glycosyl groups, beta-1,3-galactosyltransferase activity; INVOLVED IN: protein amino acid glycosylation; LOCATED IN: Golgi apparatus; EXPRESSED IN: 2NA plant structures; EXPRESSED DURING: 13 growth stages; CONTAINS InterPro DOMAIN/s: Glycosyl transferase, family 31 (InterPro:IPRNANA2659); …	0.984277	5.32907e-15
143	Sl12	Solyc07g065340	Sl18	Solyc05g012020	'RNA.regulation of transcription.MADS box transcription factor family'	(q39685|cmb1_diaca : 266.NA) MADS-box protein CMB1 - Dianthus caryophyllus (Carnation) (Clove pink) & (at3gNA231NA : 248.NA) MADS-box protein, binds K domain of AG in vivo; SEPALLATA 2 (SEP2); FUNCTIONS IN: protein binding, DNA binding, sequence-specific DNA binding transcription factor activity; INVOLVED IN: flower development, ovule development; LOCATED IN: nucleus; EXPRESSED IN: 12 plant struc…	0.984168	5.55112e-15
1938	Sl12	Solyc07g065340	Sl138	Solyc09g092500	'hormone metabolism.auxin.synthesis-degradation'	(at4g14NA9NA : 451.NA) The At4g14NA9NA encodes a anthocyanidin 5-O-glucosyltransferase specifically glucosylating the 5-position of the flavonoid A-ring.; UDP-Glycosyltransferase superfamily protein; FUNCTIONS IN: UDP-glycosyltransferase activity, UDP-glucosyltransferase activity, anthocyanin 5-O-glucosyltransferase activity; INVOLVED IN: metabolic process; LOCATED IN: mitochondrion; EXPRESSED IN…	0.97514	3.14859e-13
322	Sl12	Solyc07g065340	Sl34	Solyc10g080210	'cell wall.degradation.pectate lyases and polygalacturonases'	(p35336|pglr_actch : 4NA3.NA) Polygalacturonase precursor (EC 3.2.1.15) (PG) (Pectinase) - Actinidia chinensis (Kiwi) (Yangtao) & (gnl|cdd|84675 : 371.NA) no description available & (at3gNA797NA : 359.NA) Required for pollen separation during normal development. In qrt mutants, the outer walls of the four meiotic products of the pollen mother cell are fused, and pollen grains are released in tetr…	0.974324	4.19664e-13
1394	Sl12	Solyc07g065340	Sl119	Solyc10g008470	'not assigned.no ontology'	(at1gNA362NA : 353.NA) ELMO/CED-12 family protein; FUNCTIONS IN: molecular_function unknown; INVOLVED IN: phagocytosis; LOCATED IN: cytoskeleton; EXPRESSED IN: 16 plant structures; EXPRESSED DURING: 6 growth stages; CONTAINS InterPro DOMAIN/s: Engulfment/cell motility, ELMO (InterPro:IPRNANA6816); BEST Arabidopsis thaliana protein match is: ELMO/CED-12 family protein (TAIR:AT3GNA361NA.1); Has 828…	0.968647	2.48135e-12
194	Sl12	Solyc07g065340	Sl26	Solyc10g081650	'secondary metabolism.isoprenoids.carotenoids.carotenoid isomerase'	(at1gNA682NA : 923.NA) Encodes carotenoid isomerase. Catalyzes the isomerization of poly-cis-carotenoids to all-trans-carotenoids. Together with PDS and ZDS, CRTiso is required to complete the synthesis of lycopene from phytoene.; carotenoid isomerase (CRTISO); CONTAINS InterPro DOMAIN/s: Fumarate reductase/succinate dehydrogenase flavoprotein, N-terminal (InterPro:IPRNANA3953), Carotene isomeras…	0.965332	6.05693e-12
1262	Sl12	Solyc07g065340	Sl116	Solyc02g068310	'misc.oxidases - copper, flavone etc'	(at1g1413NA : 344.NA) 2-oxoglutarate (2OG) and Fe(II)-dependent oxygenase superfamily protein; FUNCTIONS IN: oxidoreductase activity, acting on paired donors, with incorporation or reduction of molecular oxygen, 2-oxoglutarate as one donor, and incorporation of one atom each of oxygen into both donors, oxidoreductase activity; INVOLVED IN: biological_process unknown; LOCATED IN: nucleus; EXPRESSE…	0.963823	8.84004e-12
127	Sl12	Solyc07g065340	Sl17	Solyc06g069430	'development.unspecified'	(q42429|agl8_soltu : 397.NA) Agamous-like MADS-box protein AGL8 homolog (POTM1-1) - Solanum tuberosum (Potato) & (at5g6NA91NA : 261.NA) MADS box gene negatively regulated by APETALA1; AGAMOUS-like 8 (AGL8); FUNCTIONS IN: sequence-specific DNA binding transcription factor activity; INVOLVED IN: positive regulation of flower development, maintenance of inflorescence meristem identity, fruit develop…	0.963422	9.74798e-12
1223	Sl12	Solyc07g065340	Sl115	Solyc10g083400	'misc.cytochrome P450'	(at2g2769NA : 578.NA) Encodes a CYP94C1. Has highest omega-hydroxylase activity with 9,1NA-epoxystearic acid, while also metabolized lauric acid (C12:NA) and C18 unsaturated fatty acids. Gene expression is induced in response to wounding and jasmonic acid treatment.; "cytochrome P45NA, family 94, subfamily C, polypeptide 1" (CYP94C1); CONTAINS InterPro DOMAIN/s: Cytochrome P45NA (InterPro:IPRNANA…	0.958771	2.81393e-11
1710	Sl12	Solyc07g065340	Sl127	Solyc04g005630	'RNA.regulation of transcription.unclassified'	(at4gNA299NA : 668.NA) Mitochondrial transcription termination factor family protein; CONTAINS InterPro DOMAIN/s: Mitochodrial transcription termination factor-related (InterPro:IPRNANA369NA); BEST Arabidopsis thaliana protein match is: Mitochondrial transcription termination factor family protein (TAIR:AT2G44NA2NA.1); Has 15NANA Blast hits to 957 proteins in 84 species: Archae - NA; Bacteria - 2…	0.953031	8.90534e-11
1486	Sl12	Solyc07g065340	Sl121	Solyc03g095880	'not assigned.unknown'	' no hits & (original description: no original description)'	0.952605	9.64553e-11
112	Sl12	Solyc07g065340	Sl16	Solyc03g083910	'major CHO metabolism.degradation.sucrose.invertases.vacuolar'	(p93761|inv1_capan : 11NA3.NA) Acid beta-fructofuranosidase AIV-18 (EC 3.2.1.26) (Acid sucrose hydrolase) (Acid invertase) - Capsicum annuum (Bell pepper) & (at1g6266NA : 726.NA) Glycosyl hydrolases family 32 protein; FUNCTIONS IN: hydrolase activity, hydrolyzing O-glycosyl compounds; INVOLVED IN: sucrose catabolic process, using beta-fructofuranosidase, carbohydrate metabolic process; LOCATED IN…	0.952079	1.06319e-10
2292	Sl12	Solyc07g065340	Sl161	Solyc06g084390	'hormone metabolism.auxin.signal transduction'	(p33491|abp2_tobac : 352.NA) Auxin-binding protein T92 precursor (ABP) - Nicotiana tabacum (Common tobacco) & (gnl|cdd|85846 : 311.NA) no description available & (at4gNA298NA : 268.NA) Auxin binding protein involved in cell elongation and cell division. ABP1 is ubiquitinated in vitro and in planta by AtRma2.; endoplasmic reticulum auxin binding protein 1 (ABP1); FUNCTIONS IN: auxin binding; INVOL…	0.947793	2.26239e-10
1440	Sl12	Solyc07g065340	Sl120	Solyc01g095900	'not assigned.no ontology.tetratricopeptide repeat (TPR)'	(at1gNA132NA : 1786.NA) Tetratricopeptide repeat (TPR)-like superfamily protein; FUNCTIONS IN: binding; LOCATED IN: cellular_component unknown; EXPRESSED IN: 24 plant structures; EXPRESSED DURING: 14 growth stages; CONTAINS InterPro DOMAIN/s: Tetratricopeptide-like helical (InterPro:IPRNA1199NA), Tetratricopeptide repeat-containing (InterPro:IPRNA13NA26), Tetratricopeptide repeat (InterPro:IPRNA1…	0.946984	2.59063e-10
1180	Sl12	Solyc07g065340	Sl114	Solyc09g066150	'misc.cytochrome P450'	(at1g3454NA : 418.NA) member of CYP94D; "cytochrome P45NA, family 94, subfamily D, polypeptide 1" (CYP94D1); FUNCTIONS IN: electron carrier activity, monooxygenase activity, iron ion binding, oxygen binding, heme binding; INVOLVED IN: oxidation reduction; LOCATED IN: endomembrane system; CONTAINS InterPro DOMAIN/s: Cytochrome P45NA (InterPro:IPRNANA1128), Cytochrome P45NA, E-class, group I (Inter…	0.943099	4.82638e-10
898	Sl12	Solyc07g065340	Sl93	Solyc04g071600	'not assigned.unknown'	' no hits & (original description: no original description)'	0.938569	9.45694e-10
932	Sl12	Solyc07g065340	Sl94	Solyc04g071590	'not assigned.unknown'	' no hits & (original description: no original description)'	0.937756	1.06127e-09
970	Sl12	Solyc07g065340	Sl95	Solyc04g071580	'not assigned.unknown'	' no hits & (original description: no original description)'	0.936632	1.24155e-09
300	Sl12	Solyc07g065340	Sl33	Solyc08g080090	'not assigned.unknown'	(at4g2292NA : 324.NA) Similar to the tomato senescence-inducible chloroplast stay-green protein 1. It is upregulated during maximal senescence in the Arabidopsis life cycle, especially in senescent leaves.; NON-YELLOWING 1 (NYE1); FUNCTIONS IN: molecular_function unknown; INVOLVED IN: chlorophyll catabolic process; LOCATED IN: chloroplast; EXPRESSED IN: 22 plant structures; EXPRESSED DURING: 14 g…	0.93425	1.71534e-09
1573	Sl12	Solyc07g065340	Sl123	Solyc08g008330	'not assigned.unknown'	' no hits & (original description: no original description)'	0.931383	2.49225e-09
362	Sl12	Solyc07g065340	Sl37	Solyc06g051800	'cell wall.modification'	(at2g397NANA : 4NA9.NA) putative expansin. Naming convention from the Expansin Working Group (Kende et al, 2NANA4. Plant Mol Bio). Involved in the formation of nematode-induced syncytia in roots of Arabidopsis thaliana.; expansin A4 (EXPA4); CONTAINS InterPro DOMAIN/s: Barwin-related endoglucanase (InterPro:IPRNANA9NANA9), Pollen allergen, N-terminal (InterPro:IPRNA14734), Expansin (InterPro:IPRN…	0.931266	2.52969e-09
2479	Sl12	Solyc07g065340	Sl171	Solyc09g082690	'signalling.light'	(p11432|eli_pea : 153.NA) Early light-induced protein, chloroplast precursor (ELIP) - Pisum sativum (Garden pea) & (at3g2284NA : 152.NA) Encodes an early light-inducible protein.; EARLY LIGHT-INDUCABLE PROTEIN (ELIP1); BEST Arabidopsis thaliana protein match is: Chlorophyll A-B binding family protein (TAIR:AT4G1469NA.1); Has 319 Blast hits to 319 proteins in 5NA species: Archae - NA; Bacteria - 5…	0.926207	4.70433e-09
1530	Sl12	Solyc07g065340	Sl122	Solyc09g064730	'not assigned.unknown'	' no hits & (original description: no original description)'	0.917317	1.26693e-08
864	Sl12	Solyc07g065340	Sl92	Solyc04g071610	'not assigned.unknown'	' no hits & (original description: no original description)'	0.914944	1.61993e-08
1304	Sl12	Solyc07g065340	Sl117	Solyc12g013690	'misc.oxidases - copper, flavone etc'	(at5gNA532NA : 394.NA) FAD/NAD(P)-binding oxidoreductase family protein; FUNCTIONS IN: monooxygenase activity; INVOLVED IN: oxidation reduction; LOCATED IN: cellular_component unknown; EXPRESSED IN: 8 plant structures; EXPRESSED DURING: 9 growth stages; CONTAINS InterPro DOMAIN/s: Monooxygenase, FAD-binding (InterPro:IPRNANA2938); BEST Arabidopsis thaliana protein match is: FAD/NAD(P)-binding oxi…	0.892695	1.20644e-07
611	Sl12	Solyc07g065340	Sl69	Solyc01g067890	'secondary metabolism.isoprenoids.non-mevalonate pathway.DXS'	(o78328|dxs_capan : 1385.NA) Probable 1-deoxy-D-xylulose-5-phosphate synthase, chloroplast precursor (EC 2.2.1.7) (1-deoxyxylulose-5-phosphate synthase) (DXP synthase) (DXPS) (CapTKT2) - Capsicum annuum (Bell pepper) & (at4g1556NA : 1232.NA) Encodes a protein with 1-deoxyxylulose 5-phosphate synthase activity involved in the MEP pathway. It is essential for chloroplast development in Arabidopsis;…	0.882499	2.62768e-07
385	Sl12	Solyc07g065340	Sl38	Solyc09g010210	'misc.gluco-, galacto- and mannosidases.endoglucanase'	(at1g7NA71NA : 776.NA) endo-1,4-beta-glucanase. Involved in cell elongation.; glycosyl hydrolase 9B1 (GH9B1); FUNCTIONS IN: cellulase activity, hydrolase activity, hydrolyzing O-glycosyl compounds; INVOLVED IN: response to cyclopentenone, cell wall modification involved in multidimensional cell growth; LOCATED IN: chloroplast; EXPRESSED IN: 2NA plant structures; EXPRESSED DURING: 12 growth stages…	0.880907	2.94815e-07
2533	Sl12	Solyc07g065340	Sl172	Solyc09g082700	#N/A	#N/A	0.866915	7.59698e-07
2236	Sl12	Solyc07g065340	Sl160	Solyc03g118290	'RNA.regulation of transcription.ARF, Auxin Response Factor family'	(at5g62NANANA : 975.NA) Encodes an auxin response factor. Mutants have many defects including enlarged rosette leaves, reduced fertility, later senescence, hypocotyl elongation defects, enlarged seeds and enlarged cotyledons. May not mediate auxin effects. Increase in seed size due to increased cell proliferation.; auxin response factor 2 (ARF2); FUNCTIONS IN: protein binding, sequence-specific D…	0.831081	5.66017e-06
86	Sl12	Solyc07g065340	Sl14	Solyc01g088590	'misc.invertase/pectin methylesterase inhibitor family protein'	(at5g4694NA : 95.5) Plant invertase/pectin methylesterase inhibitor superfamily protein; FUNCTIONS IN: enzyme inhibitor activity, pectinesterase inhibitor activity, pectinesterase activity; INVOLVED IN: biological_process unknown; LOCATED IN: endomembrane system; EXPRESSED IN: 6 plant structures; EXPRESSED DURING: 4 anthesis, petal differentiation and expansion stage; CONTAINS InterPro DOMAIN/s: …	0.78349	4.38703e-05
280	Sl12	Solyc07g065340	Sl31	Solyc04g079960	'secondary metabolism.isoprenoids.non-mevalonate pathway.geranylgeranyl pyrophosphate synthase'	(p8NANA42|ggpps_capan : 5NANA.NA) Geranylgeranyl pyrophosphate synthetase, chloroplast precursor (GGPP synthetase) (GGPS) [Includes: Dimethylallyltranstransferase (EC 2.5.1.1); Geranyltranstransferase (EC 2.5.1.1NA); Farnesyltranstransferase (EC 2.5.1.29)] - Capsicum an & (at4g3681NA : 379.NA) Encodes a protein with geranylgeranyl pyrophosphate synthase activity involved in isoprenoid biosynthesi…	0.776425	5.69556e-05
1887	Sl12	Solyc07g065340	Sl137	Solyc12g013700	'hormone metabolism.auxin.induced-regulated-responsive-activated'	(at4g2745NA : 395.NA) Aluminium induced protein with YGL and LRDR motifs; FUNCTIONS IN: molecular_function unknown; INVOLVED IN: biological_process unknown; LOCATED IN: cytosol, nucleus, plasma membrane; EXPRESSED IN: 25 plant structures; EXPRESSED DURING: 14 growth stages; BEST Arabidopsis thaliana protein match is: Aluminium induced protein with YGL and LRDR motifs (TAIR:AT3G1545NA.1); Has 3NA2…	0.775801	5.82565e-05
250	Sl12	Solyc07g065340	Sl29	Solyc03g111720	'protein.postranslational modification'	(p54152|msra_fraan : 313.NA) Peptide methionine sulfoxide reductase (EC 1.8.4.11) (Protein-methionine-S-oxide reductase) (Peptide-methionine (S)-S-oxide reductase) (Peptide Met(O) reductase) (Fruit-ripening protein E4) - Fragaria ananassa (Strawberry) & (gnl|cdd|36848 : 263.NA) no description available & (at5g6164NA : 262.NA) ubiquitous enzyme that repairs oxidatively damaged proteins; peptidemet…	0.771688	6.75005e-05
166	Sl12	Solyc07g065340	Sl23	Solyc07g052700	'RNA.regulation of transcription.MADS box transcription factor family'	(at1g7798NA : 81.3) Encodes a member of the MIKC (MADS box, Keratin binding domain, and C terminal domain containing )family of transcriptional regulators. AGL66 is expressed in pollen.It forms heterodimers with other MICK family members (AGL1NA4). Involved in late stages of pollen development and pollen tube growth.; AGAMOUS-like 66 (AGL66); FUNCTIONS IN: sequence-specific DNA binding transcript…	0.750365	0.000138461
230	Sl12	Solyc07g065340	Sl28	Solyc07g049550	'hormone metabolism.ethylene.synthesis-degradation.1-aminocyclopropane-1-carboxylate oxidase'	(qNA85NA7|acco3_pethy : 554.NA) 1-aminocyclopropane-1-carboxylate oxidase 3 (EC 1.14.17.4) (ACC oxidase 3) (Ethylene-forming enzyme) (EFE) - Petunia hybrida (Petunia) & (at1gNA5NA1NA : 455.NA) Encodes 1-aminocyclopropane-1-carboxylate oxidase; ethylene-forming enzyme (EFE); FUNCTIONS IN: 1-aminocyclopropane-1-carboxylate oxidase activity; INVOLVED IN: response to fungus, ethylene biosynthetic pro…	0.745371	0.000162191
1051	Sl12	Solyc07g065340	Sl100	Solyc04g057880	'RNA.regulation of transcription.SET-domain transcriptional regulator family'	(at1g773NANA : 432.NA) Encodes a protein with histone lysine N-methyltransferase activity required specifically for the trimethylation of H3-K4 in FLC chromatin (and not in H3-K36 dimethylation). Acts as an inhibitor of flowering specifically involved in the autonomous promotion pathway. EFS also regulates the expression of genes involved in carotenoid biosynthesis.Modification of histone methyla…	0.734026	0.000229375
492	Sl12	Solyc07g065340	Sl58	Solyc01g087260	'secondary metabolism.isoprenoids.carotenoids.carotenoid cleavage dioxygenase'	(at3g6352NA : 852.NA) Encodes a protein with 9-<i>cis</i>-epoxycarotenoid dioxygenase activity. The enzyme was shown to act on a variety of carotenoid including &#946;-carotene, lutein, zeaxanthin, and all-<i>trans</i>-violaxanthin. When those compounds are used as substrates, the major reaction product detected is a C14 dialdehyde: 4,9-dimethyldodeca-2,4,6,8,1NA-pentaene-1,12-dial. The enzyme di…	0.732529	0.000239804
1616	Sl12	Solyc07g065340	Sl124	Solyc12g099810	'not assigned.unknown'	(at5g1217NA : 394.NA) Encodes one of the CRT-Like transporters (CLT1/AT5G1938NA, CLT2/AT4G2446NA, CLT3/AT5G1217NA). Required for glutathione homeostasis and stress responses. Mutants lacking these transporters are heavy metal-sensitive, glutathione(GSH)-deficient, and hypersensitive to Phytophthora infection.; CRT (chloroquine-resistance transporter)-like transporter 3 (CLT3); BEST Arabidopsis th…	0.71813	0.000362602
1762	Sl12	Solyc07g065340	Sl128	Solyc02g070890	'signalling.receptor kinases.leucine rich repeat XII'	(at5g4633NA : 1NA93.NA) Encodes a leucine-rich repeat serine/threonine protein kinase that is expressed ubiquitously. FLS2 is involved in MAP kinase signalling relay involved in innate immunity. Essential in the perception of flagellin, a potent elicitor of the defense response. FLS2 is directed for degradation by the bacterial ubiquitin ligase AvrPtoB.; FLAGELLIN-SENSITIVE 2 (FLS2); FUNCTIONS IN…	0.701057	0.000574094
680	Sl12	Solyc07g065340	Sl74	Solyc01g097810	'secondary metabolism.isoprenoids.carotenoids.zeta-carotene desaturase'	(q9smj3|zds_capan : 1159.NA) Zeta-carotene desaturase, chloroplast precursor (EC 1.14.99.3NA) (Carotene 7,8-desaturase) - Capsicum annuum (Bell pepper) & (at3gNA487NA : 949.NA) Involved in the biosynthesis of carotenes and xanthophylls, reduces zeta-carotene to lycopene.; zeta-carotene desaturase (ZDS); FUNCTIONS IN: carotene 7,8-desaturase activity; INVOLVED IN: carotene biosynthetic process; LO…	0.698948	0.000606319
1009	Sl12	Solyc07g065340	Sl97	Solyc06g063070	'RNA.regulation of transcription.AP2/EREBP, APETALA2/Ethylene-responsive element binding protein family'	(at1g5391NA : 194.NA) encodes a member of the ERF (ethylene response factor) subfamily B-2 of ERF/AP2 transcription factor family (RAP2.12). The protein contains one AP2 domain. There are 5 members in this subfamily including RAP2.2 AND RAP2.12.; related to AP2 12 (RAP2.12); FUNCTIONS IN: DNA binding, sequence-specific DNA binding transcription factor activity; INVOLVED IN: regulation of transcri…	0.695578	0.000660996
791	Sl12	Solyc07g065340	Sl83	Solyc11g017470	'development.unspecified'	(at1gNA172NA : 357.NA) Belongs to a large family of putative transcriptional activators with NAC domain. Transcript level increases in response to wounding and abscisic acid. ATAF1 attentuates ABA signaling and sythesis. Mutants are hyposensitive to ABA.; ATAF1; CONTAINS InterPro DOMAIN/s: No apical meristem (NAM) protein (InterPro:IPRNANA3441); BEST Arabidopsis thaliana protein match is: NAC dom…	0.692046	0.000722718
2584	Sl12	Solyc07g065340	Sl173	Solyc11g017470	'development.unspecified'	(at1gNA172NA : 357.NA) Belongs to a large family of putative transcriptional activators with NAC domain. Transcript level increases in response to wounding and abscisic acid. ATAF1 attentuates ABA signaling and sythesis. Mutants are hyposensitive to ABA.; ATAF1; CONTAINS InterPro DOMAIN/s: No apical meristem (NAM) protein (InterPro:IPRNANA3441); BEST Arabidopsis thaliana protein match is: NAC dom…	0.692046	0.000722718
557	Sl12	Solyc07g065340	Sl65	Solyc11g011990	'PS.lightreaction.cyclic electron flow-chlororespiration'	(at4g2226NA : 459.NA) Similar to mitochondrial alternative oxidase. im mutants have a variegated phenotype and fail to differentiate chloroplasts in the majority of their cells under high light intensity continuous illumination. The white tissues of immutans accumulate phytoene, a non-colored C4NA carotenoid intermediate. This suggests that immutans controls, either directly or indirectly, the ac…	0.686481	0.000829852
468	Sl12	Solyc07g065340	Sl57	Solyc08g066950	'secondary metabolism.isoprenoids.non-mevalonate pathway.DXS'	(at5g1138NA : 935.NA) Encodes a protein postulated to have 1-deoxy-D-xylulose 5-phosphate synthase activity.; 1-deoxy-D-xylulose 5-phosphate synthase 3 (DXPS3); FUNCTIONS IN: 1-deoxy-D-xylulose-5-phosphate synthase activity; INVOLVED IN: terpenoid biosynthetic process; EXPRESSED IN: 23 plant structures; EXPRESSED DURING: 15 growth stages; CONTAINS InterPro DOMAIN/s: Transketolase-like, pyrimidine…	0.685881	0.000842174
2633	Sl12	Solyc07g065340	Sl174	Solyc10g006880	#N/A	#N/A	0.651121	0.00187391
2032	Sl12	Solyc07g065340	Sl142	Solyc04g081240	'RNA.regulation of transcription.ARF, Auxin Response Factor family'	(at1g1985NA : 952.NA) Encodes a transcription factor (IAA24) mediating embryo axis formation and vascular development. Similar to AUXIN RESPONSIVE FACTOR 1 (ARF1) shown to bind to auxin responsive elements (AREs), and to the maize transcriptional activator VIVIPAROUS 1( VP1). In situ hybridization shows expression in provascular tissue of embryos, the emerging shoot primordia, then is restricted …	0.632908	0.00274351
527	Sl12	Solyc07g065340	Sl62	Solyc01g009010	'secondary metabolism.isoprenoids.non-mevalonate pathway.CMK'	(at2g2693NA : 476.NA) Encodes a 4-(cytidine 5'-phospho)-2-C-methyl-D-erithritol kinase.; 4-(cytidine 5'-phospho)-2-C-methyl-D-erithritol kinase (CDPMEK); FUNCTIONS IN: 4-(cytidine 5'-diphospho)-2-C-methyl-D-erythritol kinase activity; INVOLVED IN: response to light stimulus; LOCATED IN: chloroplast; EXPRESSED IN: 23 plant structures; EXPRESSED DURING: 13 growth stages; CONTAINS InterPro DOMAIN/s:…	0.587912	0.00640663
764	Sl12	Solyc07g065340	Sl82	Solyc03g093830	'not assigned.unknown'	(at5g6167NA : 462.NA) Encodes a close homolog of the Cauliflower OR (Orange) protein. The function of OR is to induce the differentiation of proplastids or other noncolored plastids into chromoplasts for carotenoid accumulation. Both proteins contain a Cysteine-rich zinc finger domain that is highly specific to DnaJ-like molecular chaperons.; BEST Arabidopsis thaliana protein match is: chaperone …	0.58601	0.0066231
1519	Sl120	Solyc01g095900	Sl121	Solyc03g095880	'not assigned.unknown'	' no hits & (original description: no original description)'	0.981209	2.57572e-14
1561	Sl120	Solyc01g095900	Sl122	Solyc09g064730	'not assigned.unknown'	' no hits & (original description: no original description)'	0.971673	1.00631e-12
2513	Sl120	Solyc01g095900	Sl171	Solyc09g082690	'signalling.light'	(p11432|eli_pea : 153.NA) Early light-induced protein, chloroplast precursor (ELIP) - Pisum sativum (Garden pea) & (at3g2284NA : 152.NA) Encodes an early light-inducible protein.; EARLY LIGHT-INDUCABLE PROTEIN (ELIP1); BEST Arabidopsis thaliana protein match is: Chlorophyll A-B binding family protein (TAIR:AT4G1469NA.1); Has 319 Blast hits to 319 proteins in 5NA species: Archae - NA; Bacteria - 5…	0.954063	7.3197e-11
1748	Sl120	Solyc01g095900	Sl127	Solyc04g005630	'RNA.regulation of transcription.unclassified'	(at4gNA299NA : 668.NA) Mitochondrial transcription termination factor family protein; CONTAINS InterPro DOMAIN/s: Mitochodrial transcription termination factor-related (InterPro:IPRNANA369NA); BEST Arabidopsis thaliana protein match is: Mitochondrial transcription termination factor family protein (TAIR:AT2G44NA2NA.1); Has 15NANA Blast hits to 957 proteins in 84 species: Archae - NA; Bacteria - 2…	0.953841	7.63838e-11
1694	Sl120	Solyc01g095900	Sl126	Solyc01g080410	'protein.postranslational modification'	(at4gNA483NA : 233.NA) methionine sulfoxide reductase B5 (MSRB5); FUNCTIONS IN: peptide-methionine-(S)-S-oxide reductase activity; INVOLVED IN: oxidation reduction; LOCATED IN: cytosol; EXPRESSED IN: 24 plant structures; EXPRESSED DURING: 14 growth stages; CONTAINS InterPro DOMAIN/s: Methionine sulphoxide reductase B (InterPro:IPRNANA2579), Mss4-like (InterPro:IPRNA11NA57); BEST Arabidopsis thali…	0.94389	4.2672e-10
1980	Sl120	Solyc01g095900	Sl138	Solyc09g092500	'hormone metabolism.auxin.synthesis-degradation'	(at4g14NA9NA : 451.NA) The At4g14NA9NA encodes a anthocyanidin 5-O-glucosyltransferase specifically glucosylating the 5-position of the flavonoid A-ring.; UDP-Glycosyltransferase superfamily protein; FUNCTIONS IN: UDP-glycosyltransferase activity, UDP-glucosyltransferase activity, anthocyanin 5-O-glucosyltransferase activity; INVOLVED IN: metabolic process; LOCATED IN: mitochondrion; EXPRESSED IN…	0.890706	1.4126e-07
2331	Sl120	Solyc01g095900	Sl161	Solyc06g084390	'hormone metabolism.auxin.signal transduction'	(p33491|abp2_tobac : 352.NA) Auxin-binding protein T92 precursor (ABP) - Nicotiana tabacum (Common tobacco) & (gnl|cdd|85846 : 311.NA) no description available & (at4gNA298NA : 268.NA) Auxin binding protein involved in cell elongation and cell division. ABP1 is ubiquitinated in vitro and in planta by AtRma2.; endoplasmic reticulum auxin binding protein 1 (ABP1); FUNCTIONS IN: auxin binding; INVOL…	0.880315	3.07571e-07
2567	Sl120	Solyc01g095900	Sl172	Solyc09g082700	#N/A	#N/A	0.868364	6.92239e-07
1604	Sl120	Solyc01g095900	Sl123	Solyc08g008330	'not assigned.unknown'	' no hits & (original description: no original description)'	0.825066	7.57652e-06
2273	Sl120	Solyc01g095900	Sl160	Solyc03g118290	'RNA.regulation of transcription.ARF, Auxin Response Factor family'	(at5g62NANANA : 975.NA) Encodes an auxin response factor. Mutants have many defects including enlarged rosette leaves, reduced fertility, later senescence, hypocotyl elongation defects, enlarged seeds and enlarged cotyledons. May not mediate auxin effects. Increase in seed size due to increased cell proliferation.; auxin response factor 2 (ARF2); FUNCTIONS IN: protein binding, sequence-specific D…	0.730928	0.000251401
1641	Sl120	Solyc01g095900	Sl124	Solyc12g099810	'not assigned.unknown'	(at5g1217NA : 394.NA) Encodes one of the CRT-Like transporters (CLT1/AT5G1938NA, CLT2/AT4G2446NA, CLT3/AT5G1217NA). Required for glutathione homeostasis and stress responses. Mutants lacking these transporters are heavy metal-sensitive, glutathione(GSH)-deficient, and hypersensitive to Phytophthora infection.; CRT (chloroquine-resistance transporter)-like transporter 3 (CLT3); BEST Arabidopsis th…	0.663262	0.00143345
1922	Sl120	Solyc01g095900	Sl137	Solyc12g013700	'hormone metabolism.auxin.induced-regulated-responsive-activated'	(at4g2745NA : 395.NA) Aluminium induced protein with YGL and LRDR motifs; FUNCTIONS IN: molecular_function unknown; INVOLVED IN: biological_process unknown; LOCATED IN: cytosol, nucleus, plasma membrane; EXPRESSED IN: 25 plant structures; EXPRESSED DURING: 14 growth stages; BEST Arabidopsis thaliana protein match is: Aluminium induced protein with YGL and LRDR motifs (TAIR:AT3G1545NA.1); Has 3NA2…	0.632835	0.00274755
2617	Sl120	Solyc01g095900	Sl173	Solyc11g017470	'development.unspecified'	(at1gNA172NA : 357.NA) Belongs to a large family of putative transcriptional activators with NAC domain. Transcript level increases in response to wounding and abscisic acid. ATAF1 attentuates ABA signaling and sythesis. Mutants are hyposensitive to ABA.; ATAF1; CONTAINS InterPro DOMAIN/s: No apical meristem (NAM) protein (InterPro:IPRNANA3441); BEST Arabidopsis thaliana protein match is: NAC dom…	0.566204	0.0092539
1562	Sl121	Solyc03g095880	Sl122	Solyc09g064730	'not assigned.unknown'	' no hits & (original description: no original description)'	0.991387	0
2514	Sl121	Solyc03g095880	Sl171	Solyc09g082690	'signalling.light'	(p11432|eli_pea : 153.NA) Early light-induced protein, chloroplast precursor (ELIP) - Pisum sativum (Garden pea) & (at3g2284NA : 152.NA) Encodes an early light-inducible protein.; EARLY LIGHT-INDUCABLE PROTEIN (ELIP1); BEST Arabidopsis thaliana protein match is: Chlorophyll A-B binding family protein (TAIR:AT4G1469NA.1); Has 319 Blast hits to 319 proteins in 5NA species: Archae - NA; Bacteria - 5…	0.97631	2.04725e-13
1695	Sl121	Solyc03g095880	Sl126	Solyc01g080410	'protein.postranslational modification'	(at4gNA483NA : 233.NA) methionine sulfoxide reductase B5 (MSRB5); FUNCTIONS IN: peptide-methionine-(S)-S-oxide reductase activity; INVOLVED IN: oxidation reduction; LOCATED IN: cytosol; EXPRESSED IN: 24 plant structures; EXPRESSED DURING: 14 growth stages; CONTAINS InterPro DOMAIN/s: Methionine sulphoxide reductase B (InterPro:IPRNANA2579), Mss4-like (InterPro:IPRNA11NA57); BEST Arabidopsis thali…	0.949018	1.83532e-10
1749	Sl121	Solyc03g095880	Sl127	Solyc04g005630	'RNA.regulation of transcription.unclassified'	(at4gNA299NA : 668.NA) Mitochondrial transcription termination factor family protein; CONTAINS InterPro DOMAIN/s: Mitochodrial transcription termination factor-related (InterPro:IPRNANA369NA); BEST Arabidopsis thaliana protein match is: Mitochondrial transcription termination factor family protein (TAIR:AT2G44NA2NA.1); Has 15NANA Blast hits to 957 proteins in 84 species: Archae - NA; Bacteria - 2…	0.938353	9.75229e-10
2568	Sl121	Solyc03g095880	Sl172	Solyc09g082700	#N/A	#N/A	0.897387	8.21151e-08
1981	Sl121	Solyc03g095880	Sl138	Solyc09g092500	'hormone metabolism.auxin.synthesis-degradation'	(at4g14NA9NA : 451.NA) The At4g14NA9NA encodes a anthocyanidin 5-O-glucosyltransferase specifically glucosylating the 5-position of the flavonoid A-ring.; UDP-Glycosyltransferase superfamily protein; FUNCTIONS IN: UDP-glycosyltransferase activity, UDP-glucosyltransferase activity, anthocyanin 5-O-glucosyltransferase activity; INVOLVED IN: metabolic process; LOCATED IN: mitochondrion; EXPRESSED IN…	0.884451	2.27668e-07
2332	Sl121	Solyc03g095880	Sl161	Solyc06g084390	'hormone metabolism.auxin.signal transduction'	(p33491|abp2_tobac : 352.NA) Auxin-binding protein T92 precursor (ABP) - Nicotiana tabacum (Common tobacco) & (gnl|cdd|85846 : 311.NA) no description available & (at4gNA298NA : 268.NA) Auxin binding protein involved in cell elongation and cell division. ABP1 is ubiquitinated in vitro and in planta by AtRma2.; endoplasmic reticulum auxin binding protein 1 (ABP1); FUNCTIONS IN: auxin binding; INVOL…	0.882784	2.57361e-07
1605	Sl121	Solyc03g095880	Sl123	Solyc08g008330	'not assigned.unknown'	' no hits & (original description: no original description)'	0.878985	3.38042e-07
1642	Sl121	Solyc03g095880	Sl124	Solyc12g099810	'not assigned.unknown'	(at5g1217NA : 394.NA) Encodes one of the CRT-Like transporters (CLT1/AT5G1938NA, CLT2/AT4G2446NA, CLT3/AT5G1217NA). Required for glutathione homeostasis and stress responses. Mutants lacking these transporters are heavy metal-sensitive, glutathione(GSH)-deficient, and hypersensitive to Phytophthora infection.; CRT (chloroquine-resistance transporter)-like transporter 3 (CLT3); BEST Arabidopsis th…	0.708776	0.000468231
2274	Sl121	Solyc03g095880	Sl160	Solyc03g118290	'RNA.regulation of transcription.ARF, Auxin Response Factor family'	(at5g62NANANA : 975.NA) Encodes an auxin response factor. Mutants have many defects including enlarged rosette leaves, reduced fertility, later senescence, hypocotyl elongation defects, enlarged seeds and enlarged cotyledons. May not mediate auxin effects. Increase in seed size due to increased cell proliferation.; auxin response factor 2 (ARF2); FUNCTIONS IN: protein binding, sequence-specific D…	0.692616	0.000712431
1923	Sl121	Solyc03g095880	Sl137	Solyc12g013700	'hormone metabolism.auxin.induced-regulated-responsive-activated'	(at4g2745NA : 395.NA) Aluminium induced protein with YGL and LRDR motifs; FUNCTIONS IN: molecular_function unknown; INVOLVED IN: biological_process unknown; LOCATED IN: cytosol, nucleus, plasma membrane; EXPRESSED IN: 25 plant structures; EXPRESSED DURING: 14 growth stages; BEST Arabidopsis thaliana protein match is: Aluminium induced protein with YGL and LRDR motifs (TAIR:AT3G1545NA.1); Has 3NA2…	0.598294	0.00532527
2515	Sl122	Solyc09g064730	Sl171	Solyc09g082690	'signalling.light'	(p11432|eli_pea : 153.NA) Early light-induced protein, chloroplast precursor (ELIP) - Pisum sativum (Garden pea) & (at3g2284NA : 152.NA) Encodes an early light-inducible protein.; EARLY LIGHT-INDUCABLE PROTEIN (ELIP1); BEST Arabidopsis thaliana protein match is: Chlorophyll A-B binding family protein (TAIR:AT4G1469NA.1); Has 319 Blast hits to 319 proteins in 5NA species: Archae - NA; Bacteria - 5…	0.984649	4.21885e-15
1696	Sl122	Solyc09g064730	Sl126	Solyc01g080410	'protein.postranslational modification'	(at4gNA483NA : 233.NA) methionine sulfoxide reductase B5 (MSRB5); FUNCTIONS IN: peptide-methionine-(S)-S-oxide reductase activity; INVOLVED IN: oxidation reduction; LOCATED IN: cytosol; EXPRESSED IN: 24 plant structures; EXPRESSED DURING: 14 growth stages; CONTAINS InterPro DOMAIN/s: Methionine sulphoxide reductase B (InterPro:IPRNANA2579), Mss4-like (InterPro:IPRNA11NA57); BEST Arabidopsis thali…	0.91812	1.16381e-08
2569	Sl122	Solyc09g064730	Sl172	Solyc09g082700	#N/A	#N/A	0.913578	1.86011e-08
1750	Sl122	Solyc09g064730	Sl127	Solyc04g005630	'RNA.regulation of transcription.unclassified'	(at4gNA299NA : 668.NA) Mitochondrial transcription termination factor family protein; CONTAINS InterPro DOMAIN/s: Mitochodrial transcription termination factor-related (InterPro:IPRNANA369NA); BEST Arabidopsis thaliana protein match is: Mitochondrial transcription termination factor family protein (TAIR:AT2G44NA2NA.1); Has 15NANA Blast hits to 957 proteins in 84 species: Archae - NA; Bacteria - 2…	0.902363	5.34865e-08
1606	Sl122	Solyc09g064730	Sl123	Solyc08g008330	'not assigned.unknown'	' no hits & (original description: no original description)'	0.845158	2.73094e-06
1982	Sl122	Solyc09g064730	Sl138	Solyc09g092500	'hormone metabolism.auxin.synthesis-degradation'	(at4g14NA9NA : 451.NA) The At4g14NA9NA encodes a anthocyanidin 5-O-glucosyltransferase specifically glucosylating the 5-position of the flavonoid A-ring.; UDP-Glycosyltransferase superfamily protein; FUNCTIONS IN: UDP-glycosyltransferase activity, UDP-glucosyltransferase activity, anthocyanin 5-O-glucosyltransferase activity; INVOLVED IN: metabolic process; LOCATED IN: mitochondrion; EXPRESSED IN…	0.831957	5.41978e-06
2333	Sl122	Solyc09g064730	Sl161	Solyc06g084390	'hormone metabolism.auxin.signal transduction'	(p33491|abp2_tobac : 352.NA) Auxin-binding protein T92 precursor (ABP) - Nicotiana tabacum (Common tobacco) & (gnl|cdd|85846 : 311.NA) no description available & (at4gNA298NA : 268.NA) Auxin binding protein involved in cell elongation and cell division. ABP1 is ubiquitinated in vitro and in planta by AtRma2.; endoplasmic reticulum auxin binding protein 1 (ABP1); FUNCTIONS IN: auxin binding; INVOL…	0.829236	6.19719e-06
1643	Sl122	Solyc09g064730	Sl124	Solyc12g099810	'not assigned.unknown'	(at5g1217NA : 394.NA) Encodes one of the CRT-Like transporters (CLT1/AT5G1938NA, CLT2/AT4G2446NA, CLT3/AT5G1217NA). Required for glutathione homeostasis and stress responses. Mutants lacking these transporters are heavy metal-sensitive, glutathione(GSH)-deficient, and hypersensitive to Phytophthora infection.; CRT (chloroquine-resistance transporter)-like transporter 3 (CLT3); BEST Arabidopsis th…	0.685022	0.00086006
2275	Sl122	Solyc09g064730	Sl160	Solyc03g118290	'RNA.regulation of transcription.ARF, Auxin Response Factor family'	(at5g62NANANA : 975.NA) Encodes an auxin response factor. Mutants have many defects including enlarged rosette leaves, reduced fertility, later senescence, hypocotyl elongation defects, enlarged seeds and enlarged cotyledons. May not mediate auxin effects. Increase in seed size due to increased cell proliferation.; auxin response factor 2 (ARF2); FUNCTIONS IN: protein binding, sequence-specific D…	0.608641	0.00440188
1697	Sl123	Solyc08g008330	Sl126	Solyc01g080410	'protein.postranslational modification'	(at4gNA483NA : 233.NA) methionine sulfoxide reductase B5 (MSRB5); FUNCTIONS IN: peptide-methionine-(S)-S-oxide reductase activity; INVOLVED IN: oxidation reduction; LOCATED IN: cytosol; EXPRESSED IN: 24 plant structures; EXPRESSED DURING: 14 growth stages; CONTAINS InterPro DOMAIN/s: Methionine sulphoxide reductase B (InterPro:IPRNANA2579), Mss4-like (InterPro:IPRNA11NA57); BEST Arabidopsis thali…	0.900041	6.55095e-08
1644	Sl123	Solyc08g008330	Sl124	Solyc12g099810	'not assigned.unknown'	(at5g1217NA : 394.NA) Encodes one of the CRT-Like transporters (CLT1/AT5G1938NA, CLT2/AT4G2446NA, CLT3/AT5G1217NA). Required for glutathione homeostasis and stress responses. Mutants lacking these transporters are heavy metal-sensitive, glutathione(GSH)-deficient, and hypersensitive to Phytophthora infection.; CRT (chloroquine-resistance transporter)-like transporter 3 (CLT3); BEST Arabidopsis th…	0.873819	4.82889e-07
1983	Sl123	Solyc08g008330	Sl138	Solyc09g092500	'hormone metabolism.auxin.synthesis-degradation'	(at4g14NA9NA : 451.NA) The At4g14NA9NA encodes a anthocyanidin 5-O-glucosyltransferase specifically glucosylating the 5-position of the flavonoid A-ring.; UDP-Glycosyltransferase superfamily protein; FUNCTIONS IN: UDP-glycosyltransferase activity, UDP-glucosyltransferase activity, anthocyanin 5-O-glucosyltransferase activity; INVOLVED IN: metabolic process; LOCATED IN: mitochondrion; EXPRESSED IN…	0.867513	7.31199e-07
2334	Sl123	Solyc08g008330	Sl161	Solyc06g084390	'hormone metabolism.auxin.signal transduction'	(p33491|abp2_tobac : 352.NA) Auxin-binding protein T92 precursor (ABP) - Nicotiana tabacum (Common tobacco) & (gnl|cdd|85846 : 311.NA) no description available & (at4gNA298NA : 268.NA) Auxin binding protein involved in cell elongation and cell division. ABP1 is ubiquitinated in vitro and in planta by AtRma2.; endoplasmic reticulum auxin binding protein 1 (ABP1); FUNCTIONS IN: auxin binding; INVOL…	0.852021	1.86446e-06
2516	Sl123	Solyc08g008330	Sl171	Solyc09g082690	'signalling.light'	(p11432|eli_pea : 153.NA) Early light-induced protein, chloroplast precursor (ELIP) - Pisum sativum (Garden pea) & (at3g2284NA : 152.NA) Encodes an early light-inducible protein.; EARLY LIGHT-INDUCABLE PROTEIN (ELIP1); BEST Arabidopsis thaliana protein match is: Chlorophyll A-B binding family protein (TAIR:AT4G1469NA.1); Has 319 Blast hits to 319 proteins in 5NA species: Archae - NA; Bacteria - 5…	0.845858	2.62884e-06
2043	Sl123	Solyc08g008330	Sl142	Solyc04g081240	'RNA.regulation of transcription.ARF, Auxin Response Factor family'	(at1g1985NA : 952.NA) Encodes a transcription factor (IAA24) mediating embryo axis formation and vascular development. Similar to AUXIN RESPONSIVE FACTOR 1 (ARF1) shown to bind to auxin responsive elements (AREs), and to the maize transcriptional activator VIVIPAROUS 1( VP1). In situ hybridization shows expression in provascular tissue of embryos, the emerging shoot primordia, then is restricted …	0.836759	4.25331e-06
1751	Sl123	Solyc08g008330	Sl127	Solyc04g005630	'RNA.regulation of transcription.unclassified'	(at4gNA299NA : 668.NA) Mitochondrial transcription termination factor family protein; CONTAINS InterPro DOMAIN/s: Mitochodrial transcription termination factor-related (InterPro:IPRNANA369NA); BEST Arabidopsis thaliana protein match is: Mitochondrial transcription termination factor family protein (TAIR:AT2G44NA2NA.1); Has 15NANA Blast hits to 957 proteins in 84 species: Archae - NA; Bacteria - 2…	0.827765	6.65647e-06
2570	Sl123	Solyc08g008330	Sl172	Solyc09g082700	#N/A	#N/A	0.790954	3.29486e-05
2276	Sl123	Solyc08g008330	Sl160	Solyc03g118290	'RNA.regulation of transcription.ARF, Auxin Response Factor family'	(at5g62NANANA : 975.NA) Encodes an auxin response factor. Mutants have many defects including enlarged rosette leaves, reduced fertility, later senescence, hypocotyl elongation defects, enlarged seeds and enlarged cotyledons. May not mediate auxin effects. Increase in seed size due to increased cell proliferation.; auxin response factor 2 (ARF2); FUNCTIONS IN: protein binding, sequence-specific D…	0.703083	0.000544517
1924	Sl123	Solyc08g008330	Sl137	Solyc12g013700	'hormone metabolism.auxin.induced-regulated-responsive-activated'	(at4g2745NA : 395.NA) Aluminium induced protein with YGL and LRDR motifs; FUNCTIONS IN: molecular_function unknown; INVOLVED IN: biological_process unknown; LOCATED IN: cytosol, nucleus, plasma membrane; EXPRESSED IN: 25 plant structures; EXPRESSED DURING: 14 growth stages; BEST Arabidopsis thaliana protein match is: Aluminium induced protein with YGL and LRDR motifs (TAIR:AT3G1545NA.1); Has 3NA2…	0.679778	0.00097644
1794	Sl123	Solyc08g008330	Sl128	Solyc02g070890	'signalling.receptor kinases.leucine rich repeat XII'	(at5g4633NA : 1NA93.NA) Encodes a leucine-rich repeat serine/threonine protein kinase that is expressed ubiquitously. FLS2 is involved in MAP kinase signalling relay involved in innate immunity. Essential in the perception of flagellin, a potent elicitor of the defense response. FLS2 is directed for degradation by the bacterial ubiquitin ligase AvrPtoB.; FLAGELLIN-SENSITIVE 2 (FLS2); FUNCTIONS IN…	0.644158	0.00217407
2044	Sl124	Solyc12g099810	Sl142	Solyc04g081240	'RNA.regulation of transcription.ARF, Auxin Response Factor family'	(at1g1985NA : 952.NA) Encodes a transcription factor (IAA24) mediating embryo axis formation and vascular development. Similar to AUXIN RESPONSIVE FACTOR 1 (ARF1) shown to bind to auxin responsive elements (AREs), and to the maize transcriptional activator VIVIPAROUS 1( VP1). In situ hybridization shows expression in provascular tissue of embryos, the emerging shoot primordia, then is restricted …	0.889041	1.60843e-07
1698	Sl124	Solyc12g099810	Sl126	Solyc01g080410	'protein.postranslational modification'	(at4gNA483NA : 233.NA) methionine sulfoxide reductase B5 (MSRB5); FUNCTIONS IN: peptide-methionine-(S)-S-oxide reductase activity; INVOLVED IN: oxidation reduction; LOCATED IN: cytosol; EXPRESSED IN: 24 plant structures; EXPRESSED DURING: 14 growth stages; CONTAINS InterPro DOMAIN/s: Methionine sulphoxide reductase B (InterPro:IPRNANA2579), Mss4-like (InterPro:IPRNA11NA57); BEST Arabidopsis thali…	0.643848	0.00218835
2517	Sl124	Solyc12g099810	Sl171	Solyc09g082690	'signalling.light'	(p11432|eli_pea : 153.NA) Early light-induced protein, chloroplast precursor (ELIP) - Pisum sativum (Garden pea) & (at3g2284NA : 152.NA) Encodes an early light-inducible protein.; EARLY LIGHT-INDUCABLE PROTEIN (ELIP1); BEST Arabidopsis thaliana protein match is: Chlorophyll A-B binding family protein (TAIR:AT4G1469NA.1); Has 319 Blast hits to 319 proteins in 5NA species: Archae - NA; Bacteria - 5…	0.637854	0.0024795
2008	Sl124	Solyc12g099810	Sl140	Solyc06g072650	'hormone metabolism.auxin.induced-regulated-responsive-activated'	(at5g5NA76NA : 94.7) SAUR-like auxin-responsive protein family ; CONTAINS InterPro DOMAIN/s: Auxin responsive SAUR protein (InterPro:IPRNANA3676); BEST Arabidopsis thaliana protein match is: SAUR-like auxin-responsive protein family (TAIR:AT3G4312NA.1); Has 18NA7 Blast hits to 18NA7 proteins in 277 species: Archae - NA; Bacteria - NA; Metazoa - 736; Fungi - 347; Plants - 385; Viruses - NA; Other …	0.624069	0.00327353
1752	Sl124	Solyc12g099810	Sl127	Solyc04g005630	'RNA.regulation of transcription.unclassified'	(at4gNA299NA : 668.NA) Mitochondrial transcription termination factor family protein; CONTAINS InterPro DOMAIN/s: Mitochodrial transcription termination factor-related (InterPro:IPRNANA369NA); BEST Arabidopsis thaliana protein match is: Mitochondrial transcription termination factor family protein (TAIR:AT2G44NA2NA.1); Has 15NANA Blast hits to 957 proteins in 84 species: Archae - NA; Bacteria - 2…	0.623172	0.00333175
2335	Sl124	Solyc12g099810	Sl161	Solyc06g084390	'hormone metabolism.auxin.signal transduction'	(p33491|abp2_tobac : 352.NA) Auxin-binding protein T92 precursor (ABP) - Nicotiana tabacum (Common tobacco) & (gnl|cdd|85846 : 311.NA) no description available & (at4gNA298NA : 268.NA) Auxin binding protein involved in cell elongation and cell division. ABP1 is ubiquitinated in vitro and in planta by AtRma2.; endoplasmic reticulum auxin binding protein 1 (ABP1); FUNCTIONS IN: auxin binding; INVOL…	0.608449	0.00441768
1984	Sl124	Solyc12g099810	Sl138	Solyc09g092500	'hormone metabolism.auxin.synthesis-degradation'	(at4g14NA9NA : 451.NA) The At4g14NA9NA encodes a anthocyanidin 5-O-glucosyltransferase specifically glucosylating the 5-position of the flavonoid A-ring.; UDP-Glycosyltransferase superfamily protein; FUNCTIONS IN: UDP-glycosyltransferase activity, UDP-glucosyltransferase activity, anthocyanin 5-O-glucosyltransferase activity; INVOLVED IN: metabolic process; LOCATED IN: mitochondrion; EXPRESSED IN…	0.591153	0.0060513
1985	Sl126	Solyc01g080410	Sl138	Solyc09g092500	'hormone metabolism.auxin.synthesis-degradation'	(at4g14NA9NA : 451.NA) The At4g14NA9NA encodes a anthocyanidin 5-O-glucosyltransferase specifically glucosylating the 5-position of the flavonoid A-ring.; UDP-Glycosyltransferase superfamily protein; FUNCTIONS IN: UDP-glycosyltransferase activity, UDP-glucosyltransferase activity, anthocyanin 5-O-glucosyltransferase activity; INVOLVED IN: metabolic process; LOCATED IN: mitochondrion; EXPRESSED IN…	0.975365	2.90434e-13
1753	Sl126	Solyc01g080410	Sl127	Solyc04g005630	'RNA.regulation of transcription.unclassified'	(at4gNA299NA : 668.NA) Mitochondrial transcription termination factor family protein; CONTAINS InterPro DOMAIN/s: Mitochodrial transcription termination factor-related (InterPro:IPRNANA369NA); BEST Arabidopsis thaliana protein match is: Mitochondrial transcription termination factor family protein (TAIR:AT2G44NA2NA.1); Has 15NANA Blast hits to 957 proteins in 84 species: Archae - NA; Bacteria - 2…	0.939601	8.15005e-10
2336	Sl126	Solyc01g080410	Sl161	Solyc06g084390	'hormone metabolism.auxin.signal transduction'	(p33491|abp2_tobac : 352.NA) Auxin-binding protein T92 precursor (ABP) - Nicotiana tabacum (Common tobacco) & (gnl|cdd|85846 : 311.NA) no description available & (at4gNA298NA : 268.NA) Auxin binding protein involved in cell elongation and cell division. ABP1 is ubiquitinated in vitro and in planta by AtRma2.; endoplasmic reticulum auxin binding protein 1 (ABP1); FUNCTIONS IN: auxin binding; INVOL…	0.938509	9.53769e-10
2518	Sl126	Solyc01g080410	Sl171	Solyc09g082690	'signalling.light'	(p11432|eli_pea : 153.NA) Early light-induced protein, chloroplast precursor (ELIP) - Pisum sativum (Garden pea) & (at3g2284NA : 152.NA) Encodes an early light-inducible protein.; EARLY LIGHT-INDUCABLE PROTEIN (ELIP1); BEST Arabidopsis thaliana protein match is: Chlorophyll A-B binding family protein (TAIR:AT4G1469NA.1); Has 319 Blast hits to 319 proteins in 5NA species: Archae - NA; Bacteria - 5…	0.937966	1.03029e-09
2571	Sl126	Solyc01g080410	Sl172	Solyc09g082700	#N/A	#N/A	0.901841	5.60066e-08
2277	Sl126	Solyc01g080410	Sl160	Solyc03g118290	'RNA.regulation of transcription.ARF, Auxin Response Factor family'	(at5g62NANANA : 975.NA) Encodes an auxin response factor. Mutants have many defects including enlarged rosette leaves, reduced fertility, later senescence, hypocotyl elongation defects, enlarged seeds and enlarged cotyledons. May not mediate auxin effects. Increase in seed size due to increased cell proliferation.; auxin response factor 2 (ARF2); FUNCTIONS IN: protein binding, sequence-specific D…	0.82043	9.41629e-06
1925	Sl126	Solyc01g080410	Sl137	Solyc12g013700	'hormone metabolism.auxin.induced-regulated-responsive-activated'	(at4g2745NA : 395.NA) Aluminium induced protein with YGL and LRDR motifs; FUNCTIONS IN: molecular_function unknown; INVOLVED IN: biological_process unknown; LOCATED IN: cytosol, nucleus, plasma membrane; EXPRESSED IN: 25 plant structures; EXPRESSED DURING: 14 growth stages; BEST Arabidopsis thaliana protein match is: Aluminium induced protein with YGL and LRDR motifs (TAIR:AT3G1545NA.1); Has 3NA2…	0.75713	0.0001111
2618	Sl126	Solyc01g080410	Sl173	Solyc11g017470	'development.unspecified'	(at1gNA172NA : 357.NA) Belongs to a large family of putative transcriptional activators with NAC domain. Transcript level increases in response to wounding and abscisic acid. ATAF1 attentuates ABA signaling and sythesis. Mutants are hyposensitive to ABA.; ATAF1; CONTAINS InterPro DOMAIN/s: No apical meristem (NAM) protein (InterPro:IPRNANA3441); BEST Arabidopsis thaliana protein match is: NAC dom…	0.684729	0.000866231
1795	Sl126	Solyc01g080410	Sl128	Solyc02g070890	'signalling.receptor kinases.leucine rich repeat XII'	(at5g4633NA : 1NA93.NA) Encodes a leucine-rich repeat serine/threonine protein kinase that is expressed ubiquitously. FLS2 is involved in MAP kinase signalling relay involved in innate immunity. Essential in the perception of flagellin, a potent elicitor of the defense response. FLS2 is directed for degradation by the bacterial ubiquitin ligase AvrPtoB.; FLAGELLIN-SENSITIVE 2 (FLS2); FUNCTIONS IN…	0.660946	0.00150996
2659	Sl126	Solyc01g080410	Sl174	Solyc10g006880	#N/A	#N/A	0.650035	0.00191831
2045	Sl126	Solyc01g080410	Sl142	Solyc04g081240	'RNA.regulation of transcription.ARF, Auxin Response Factor family'	(at1g1985NA : 952.NA) Encodes a transcription factor (IAA24) mediating embryo axis formation and vascular development. Similar to AUXIN RESPONSIVE FACTOR 1 (ARF1) shown to bind to auxin responsive elements (AREs), and to the maize transcriptional activator VIVIPAROUS 1( VP1). In situ hybridization shows expression in provascular tissue of embryos, the emerging shoot primordia, then is restricted …	0.574549	0.00805749
2337	Sl127	Solyc04g005630	Sl161	Solyc06g084390	'hormone metabolism.auxin.signal transduction'	(p33491|abp2_tobac : 352.NA) Auxin-binding protein T92 precursor (ABP) - Nicotiana tabacum (Common tobacco) & (gnl|cdd|85846 : 311.NA) no description available & (at4gNA298NA : 268.NA) Auxin binding protein involved in cell elongation and cell division. ABP1 is ubiquitinated in vitro and in planta by AtRma2.; endoplasmic reticulum auxin binding protein 1 (ABP1); FUNCTIONS IN: auxin binding; INVOL…	0.963159	1.03879e-11
1986	Sl127	Solyc04g005630	Sl138	Solyc09g092500	'hormone metabolism.auxin.synthesis-degradation'	(at4g14NA9NA : 451.NA) The At4g14NA9NA encodes a anthocyanidin 5-O-glucosyltransferase specifically glucosylating the 5-position of the flavonoid A-ring.; UDP-Glycosyltransferase superfamily protein; FUNCTIONS IN: UDP-glycosyltransferase activity, UDP-glucosyltransferase activity, anthocyanin 5-O-glucosyltransferase activity; INVOLVED IN: metabolic process; LOCATED IN: mitochondrion; EXPRESSED IN…	0.941831	5.85695e-10
2519	Sl127	Solyc04g005630	Sl171	Solyc09g082690	'signalling.light'	(p11432|eli_pea : 153.NA) Early light-induced protein, chloroplast precursor (ELIP) - Pisum sativum (Garden pea) & (at3g2284NA : 152.NA) Encodes an early light-inducible protein.; EARLY LIGHT-INDUCABLE PROTEIN (ELIP1); BEST Arabidopsis thaliana protein match is: Chlorophyll A-B binding family protein (TAIR:AT4G1469NA.1); Has 319 Blast hits to 319 proteins in 5NA species: Archae - NA; Bacteria - 5…	0.881659	2.7927e-07
2278	Sl127	Solyc04g005630	Sl160	Solyc03g118290	'RNA.regulation of transcription.ARF, Auxin Response Factor family'	(at5g62NANANA : 975.NA) Encodes an auxin response factor. Mutants have many defects including enlarged rosette leaves, reduced fertility, later senescence, hypocotyl elongation defects, enlarged seeds and enlarged cotyledons. May not mediate auxin effects. Increase in seed size due to increased cell proliferation.; auxin response factor 2 (ARF2); FUNCTIONS IN: protein binding, sequence-specific D…	0.860813	1.11111e-06
1926	Sl127	Solyc04g005630	Sl137	Solyc12g013700	'hormone metabolism.auxin.induced-regulated-responsive-activated'	(at4g2745NA : 395.NA) Aluminium induced protein with YGL and LRDR motifs; FUNCTIONS IN: molecular_function unknown; INVOLVED IN: biological_process unknown; LOCATED IN: cytosol, nucleus, plasma membrane; EXPRESSED IN: 25 plant structures; EXPRESSED DURING: 14 growth stages; BEST Arabidopsis thaliana protein match is: Aluminium induced protein with YGL and LRDR motifs (TAIR:AT3G1545NA.1); Has 3NA2…	0.791281	3.25294e-05
2572	Sl127	Solyc04g005630	Sl172	Solyc09g082700	#N/A	#N/A	0.768084	7.66137e-05
2619	Sl127	Solyc04g005630	Sl173	Solyc11g017470	'development.unspecified'	(at1gNA172NA : 357.NA) Belongs to a large family of putative transcriptional activators with NAC domain. Transcript level increases in response to wounding and abscisic acid. ATAF1 attentuates ABA signaling and sythesis. Mutants are hyposensitive to ABA.; ATAF1; CONTAINS InterPro DOMAIN/s: No apical meristem (NAM) protein (InterPro:IPRNANA3441); BEST Arabidopsis thaliana protein match is: NAC dom…	0.751006	0.000135641
1796	Sl127	Solyc04g005630	Sl128	Solyc02g070890	'signalling.receptor kinases.leucine rich repeat XII'	(at5g4633NA : 1NA93.NA) Encodes a leucine-rich repeat serine/threonine protein kinase that is expressed ubiquitously. FLS2 is involved in MAP kinase signalling relay involved in innate immunity. Essential in the perception of flagellin, a potent elicitor of the defense response. FLS2 is directed for degradation by the bacterial ubiquitin ligase AvrPtoB.; FLAGELLIN-SENSITIVE 2 (FLS2); FUNCTIONS IN…	0.738476	0.000200637
2660	Sl127	Solyc04g005630	Sl174	Solyc10g006880	#N/A	#N/A	0.638654	0.0024389
1927	Sl128	Solyc02g070890	Sl137	Solyc12g013700	'hormone metabolism.auxin.induced-regulated-responsive-activated'	(at4g2745NA : 395.NA) Aluminium induced protein with YGL and LRDR motifs; FUNCTIONS IN: molecular_function unknown; INVOLVED IN: biological_process unknown; LOCATED IN: cytosol, nucleus, plasma membrane; EXPRESSED IN: 25 plant structures; EXPRESSED DURING: 14 growth stages; BEST Arabidopsis thaliana protein match is: Aluminium induced protein with YGL and LRDR motifs (TAIR:AT3G1545NA.1); Has 3NA2…	0.942729	5.10903e-10
2279	Sl128	Solyc02g070890	Sl160	Solyc03g118290	'RNA.regulation of transcription.ARF, Auxin Response Factor family'	(at5g62NANANA : 975.NA) Encodes an auxin response factor. Mutants have many defects including enlarged rosette leaves, reduced fertility, later senescence, hypocotyl elongation defects, enlarged seeds and enlarged cotyledons. May not mediate auxin effects. Increase in seed size due to increased cell proliferation.; auxin response factor 2 (ARF2); FUNCTIONS IN: protein binding, sequence-specific D…	0.925176	5.30977e-09
2620	Sl128	Solyc02g070890	Sl173	Solyc11g017470	'development.unspecified'	(at1gNA172NA : 357.NA) Belongs to a large family of putative transcriptional activators with NAC domain. Transcript level increases in response to wounding and abscisic acid. ATAF1 attentuates ABA signaling and sythesis. Mutants are hyposensitive to ABA.; ATAF1; CONTAINS InterPro DOMAIN/s: No apical meristem (NAM) protein (InterPro:IPRNANA3441); BEST Arabidopsis thaliana protein match is: NAC dom…	0.919755	9.76564e-09
2661	Sl128	Solyc02g070890	Sl174	Solyc10g006880	#N/A	#N/A	0.910507	2.51789e-08
2338	Sl128	Solyc02g070890	Sl161	Solyc06g084390	'hormone metabolism.auxin.signal transduction'	(p33491|abp2_tobac : 352.NA) Auxin-binding protein T92 precursor (ABP) - Nicotiana tabacum (Common tobacco) & (gnl|cdd|85846 : 311.NA) no description available & (at4gNA298NA : 268.NA) Auxin binding protein involved in cell elongation and cell division. ABP1 is ubiquitinated in vitro and in planta by AtRma2.; endoplasmic reticulum auxin binding protein 1 (ABP1); FUNCTIONS IN: auxin binding; INVOL…	0.839087	3.77108e-06
1987	Sl128	Solyc02g070890	Sl138	Solyc09g092500	'hormone metabolism.auxin.synthesis-degradation'	(at4g14NA9NA : 451.NA) The At4g14NA9NA encodes a anthocyanidin 5-O-glucosyltransferase specifically glucosylating the 5-position of the flavonoid A-ring.; UDP-Glycosyltransferase superfamily protein; FUNCTIONS IN: UDP-glycosyltransferase activity, UDP-glucosyltransferase activity, anthocyanin 5-O-glucosyltransferase activity; INVOLVED IN: metabolic process; LOCATED IN: mitochondrion; EXPRESSED IN…	0.786873	3.85857e-05
2224	Sl129	Solyc01g107390	Sl159	Solyc06g073060	#N/A	#N/A	0.726087	0.000289433
1811	Sl129	Solyc01g107390	Sl130	Solyc02g092820	'hormone metabolism.auxin.induced-regulated-responsive-activated'	(at2g1496NA : 952.NA) encodes a protein similar to IAA-amido synthases. Lines carrying an insertion in this gene are hypersensitive to auxin.; GH3.1; CONTAINS InterPro DOMAIN/s: GH3 auxin-responsive promoter (InterPro:IPRNANA4993); BEST Arabidopsis thaliana protein match is: Auxin-responsive GH3 family protein (TAIR:AT4G3739NA.1); Has 1628 Blast hits to 1412 proteins in 23NA species: Archae - 1; …	0.720695	0.000337466
2075	Sl129	Solyc01g107390	Sl144	Solyc10g080880	'hormone metabolism.auxin.signal transduction'	(q5smq9|pin1_orysa : 724.NA) Auxin efflux carrier component 1 (OsPIN1) (Ethylene insensitive root 1 homolog) - Oryza sativa (Rice) & (at1g7359NA : 72NA.NA) Encodes an auxin efflux carrier involved in shoot and root development. It is involved in the maintenance of embryonic auxin gradients. Loss of function severely affects organ initiation, pin1 mutants are characterised by an inflorescence meri…	0.695106	0.000668981
214	Sl13	Solyc03g111690	Sl27	Solyc01g095080	'hormone metabolism.ethylene.synthesis-degradation.1-aminocyclopropane-1-carboxylate synthase'	(qNA7262|1a1c_tobac : 875.NA) 1-aminocyclopropane-1-carboxylate synthase (EC 4.4.1.14) (ACC synthase) (S-adenosyl-L-methionine methylthioadenosine-lyase) - Nicotiana tabacum (Common tobacco) & (at1gNA148NA : 672.NA) a member of the 1-aminocyclopropane-1-carboxylate (ACC) synthase (S-adenosyl-L-methionine methylthioadenosine-lyase, EC 4.4.1.14) gene family, isolated from a flower-specific cDNA lib…	0.998695	0
144	Sl13	Solyc03g111690	Sl18	Solyc05g012020	'RNA.regulation of transcription.MADS box transcription factor family'	(q39685|cmb1_diaca : 266.NA) MADS-box protein CMB1 - Dianthus caryophyllus (Carnation) (Clove pink) & (at3gNA231NA : 248.NA) MADS-box protein, binds K domain of AG in vivo; SEPALLATA 2 (SEP2); FUNCTIONS IN: protein binding, DNA binding, sequence-specific DNA binding transcription factor activity; INVOLVED IN: flower development, ovule development; LOCATED IN: nucleus; EXPRESSED IN: 12 plant struc…	0.997477	0
100	Sl13	Solyc03g111690	Sl15	Solyc03g005020	'lipid metabolism.lipid degradation.lipases.triacylglycerol lipase'	(at5g1418NA : 455.NA) Myzus persicae-induced lipase 1 (MPL1); FUNCTIONS IN: catalytic activity; INVOLVED IN: glycerol biosynthetic process, lipid metabolic process; LOCATED IN: endomembrane system; EXPRESSED IN: 7 plant structures; EXPRESSED DURING: L mature pollen stage, M germinated pollen stage, 4 anthesis, petal differentiation and expansion stage; CONTAINS InterPro DOMAIN/s: AB-hydrolase-ass…	0.992335	0
1657	Sl13	Solyc03g111690	Sl126	Solyc01g080410	'protein.postranslational modification'	(at4gNA483NA : 233.NA) methionine sulfoxide reductase B5 (MSRB5); FUNCTIONS IN: peptide-methionine-(S)-S-oxide reductase activity; INVOLVED IN: oxidation reduction; LOCATED IN: cytosol; EXPRESSED IN: 24 plant structures; EXPRESSED DURING: 14 growth stages; CONTAINS InterPro DOMAIN/s: Methionine sulphoxide reductase B (InterPro:IPRNANA2579), Mss4-like (InterPro:IPRNA11NA57); BEST Arabidopsis thali…	0.986506	1.33227e-15
1350	Sl13	Solyc03g111690	Sl118	Solyc08g069060	'misc.UDP glucosyl and glucoronyl transferases'	(at1g7781NA : 543.NA) Galactosyltransferase family protein; FUNCTIONS IN: transferase activity, transferring glycosyl groups, beta-1,3-galactosyltransferase activity; INVOLVED IN: protein amino acid glycosylation; LOCATED IN: Golgi apparatus; EXPRESSED IN: 2NA plant structures; EXPRESSED DURING: 13 growth stages; CONTAINS InterPro DOMAIN/s: Glycosyl transferase, family 31 (InterPro:IPRNANA2659); …	0.98371	7.10543e-15
323	Sl13	Solyc03g111690	Sl34	Solyc10g080210	'cell wall.degradation.pectate lyases and polygalacturonases'	(p35336|pglr_actch : 4NA3.NA) Polygalacturonase precursor (EC 3.2.1.15) (PG) (Pectinase) - Actinidia chinensis (Kiwi) (Yangtao) & (gnl|cdd|84675 : 371.NA) no description available & (at3gNA797NA : 359.NA) Required for pollen separation during normal development. In qrt mutants, the outer walls of the four meiotic products of the pollen mother cell are fused, and pollen grains are released in tetr…	0.978276	9.4591e-14
1939	Sl13	Solyc03g111690	Sl138	Solyc09g092500	'hormone metabolism.auxin.synthesis-degradation'	(at4g14NA9NA : 451.NA) The At4g14NA9NA encodes a anthocyanidin 5-O-glucosyltransferase specifically glucosylating the 5-position of the flavonoid A-ring.; UDP-Glycosyltransferase superfamily protein; FUNCTIONS IN: UDP-glycosyltransferase activity, UDP-glucosyltransferase activity, anthocyanin 5-O-glucosyltransferase activity; INVOLVED IN: metabolic process; LOCATED IN: mitochondrion; EXPRESSED IN…	0.976696	1.76748e-13
1711	Sl13	Solyc03g111690	Sl127	Solyc04g005630	'RNA.regulation of transcription.unclassified'	(at4gNA299NA : 668.NA) Mitochondrial transcription termination factor family protein; CONTAINS InterPro DOMAIN/s: Mitochodrial transcription termination factor-related (InterPro:IPRNANA369NA); BEST Arabidopsis thaliana protein match is: Mitochondrial transcription termination factor family protein (TAIR:AT2G44NA2NA.1); Has 15NANA Blast hits to 957 proteins in 84 species: Archae - NA; Bacteria - 2…	0.97592	2.36922e-13
1263	Sl13	Solyc03g111690	Sl116	Solyc02g068310	'misc.oxidases - copper, flavone etc'	(at1g1413NA : 344.NA) 2-oxoglutarate (2OG) and Fe(II)-dependent oxygenase superfamily protein; FUNCTIONS IN: oxidoreductase activity, acting on paired donors, with incorporation or reduction of molecular oxygen, 2-oxoglutarate as one donor, and incorporation of one atom each of oxygen into both donors, oxidoreductase activity; INVOLVED IN: biological_process unknown; LOCATED IN: nucleus; EXPRESSE…	0.975639	2.62679e-13
113	Sl13	Solyc03g111690	Sl16	Solyc03g083910	'major CHO metabolism.degradation.sucrose.invertases.vacuolar'	(p93761|inv1_capan : 11NA3.NA) Acid beta-fructofuranosidase AIV-18 (EC 3.2.1.26) (Acid sucrose hydrolase) (Acid invertase) - Capsicum annuum (Bell pepper) & (at1g6266NA : 726.NA) Glycosyl hydrolases family 32 protein; FUNCTIONS IN: hydrolase activity, hydrolyzing O-glycosyl compounds; INVOLVED IN: sucrose catabolic process, using beta-fructofuranosidase, carbohydrate metabolic process; LOCATED IN…	0.975108	3.18412e-13
2293	Sl13	Solyc03g111690	Sl161	Solyc06g084390	'hormone metabolism.auxin.signal transduction'	(p33491|abp2_tobac : 352.NA) Auxin-binding protein T92 precursor (ABP) - Nicotiana tabacum (Common tobacco) & (gnl|cdd|85846 : 311.NA) no description available & (at4gNA298NA : 268.NA) Auxin binding protein involved in cell elongation and cell division. ABP1 is ubiquitinated in vitro and in planta by AtRma2.; endoplasmic reticulum auxin binding protein 1 (ABP1); FUNCTIONS IN: auxin binding; INVOL…	0.969248	2.08944e-12
1181	Sl13	Solyc03g111690	Sl114	Solyc09g066150	'misc.cytochrome P450'	(at1g3454NA : 418.NA) member of CYP94D; "cytochrome P45NA, family 94, subfamily D, polypeptide 1" (CYP94D1); FUNCTIONS IN: electron carrier activity, monooxygenase activity, iron ion binding, oxygen binding, heme binding; INVOLVED IN: oxidation reduction; LOCATED IN: endomembrane system; CONTAINS InterPro DOMAIN/s: Cytochrome P45NA (InterPro:IPRNANA1128), Cytochrome P45NA, E-class, group I (Inter…	0.965142	6.35847e-12
1395	Sl13	Solyc03g111690	Sl119	Solyc10g008470	'not assigned.no ontology'	(at1gNA362NA : 353.NA) ELMO/CED-12 family protein; FUNCTIONS IN: molecular_function unknown; INVOLVED IN: phagocytosis; LOCATED IN: cytoskeleton; EXPRESSED IN: 16 plant structures; EXPRESSED DURING: 6 growth stages; CONTAINS InterPro DOMAIN/s: Engulfment/cell motility, ELMO (InterPro:IPRNANA6816); BEST Arabidopsis thaliana protein match is: ELMO/CED-12 family protein (TAIR:AT3GNA361NA.1); Has 828…	0.959398	2.45706e-11
1224	Sl13	Solyc03g111690	Sl115	Solyc10g083400	'misc.cytochrome P450'	(at2g2769NA : 578.NA) Encodes a CYP94C1. Has highest omega-hydroxylase activity with 9,1NA-epoxystearic acid, while also metabolized lauric acid (C12:NA) and C18 unsaturated fatty acids. Gene expression is induced in response to wounding and jasmonic acid treatment.; "cytochrome P45NA, family 94, subfamily C, polypeptide 1" (CYP94C1); CONTAINS InterPro DOMAIN/s: Cytochrome P45NA (InterPro:IPRNANA…	0.957595	3.60949e-11
1441	Sl13	Solyc03g111690	Sl120	Solyc01g095900	'not assigned.no ontology.tetratricopeptide repeat (TPR)'	(at1gNA132NA : 1786.NA) Tetratricopeptide repeat (TPR)-like superfamily protein; FUNCTIONS IN: binding; LOCATED IN: cellular_component unknown; EXPRESSED IN: 24 plant structures; EXPRESSED DURING: 14 growth stages; CONTAINS InterPro DOMAIN/s: Tetratricopeptide-like helical (InterPro:IPRNA1199NA), Tetratricopeptide repeat-containing (InterPro:IPRNA13NA26), Tetratricopeptide repeat (InterPro:IPRNA1…	0.95477	6.38218e-11
195	Sl13	Solyc03g111690	Sl26	Solyc10g081650	'secondary metabolism.isoprenoids.carotenoids.carotenoid isomerase'	(at1gNA682NA : 923.NA) Encodes carotenoid isomerase. Catalyzes the isomerization of poly-cis-carotenoids to all-trans-carotenoids. Together with PDS and ZDS, CRTiso is required to complete the synthesis of lycopene from phytoene.; carotenoid isomerase (CRTISO); CONTAINS InterPro DOMAIN/s: Fumarate reductase/succinate dehydrogenase flavoprotein, N-terminal (InterPro:IPRNANA3953), Carotene isomeras…	0.953437	8.24918e-11
1487	Sl13	Solyc03g111690	Sl121	Solyc03g095880	'not assigned.unknown'	' no hits & (original description: no original description)'	0.950373	1.44734e-10
971	Sl13	Solyc03g111690	Sl95	Solyc04g071580	'not assigned.unknown'	' no hits & (original description: no original description)'	0.948006	2.18237e-10
933	Sl13	Solyc03g111690	Sl94	Solyc04g071590	'not assigned.unknown'	' no hits & (original description: no original description)'	0.945891	3.1002e-10
899	Sl13	Solyc03g111690	Sl93	Solyc04g071600	'not assigned.unknown'	' no hits & (original description: no original description)'	0.945354	3.38161e-10
128	Sl13	Solyc03g111690	Sl17	Solyc06g069430	'development.unspecified'	(q42429|agl8_soltu : 397.NA) Agamous-like MADS-box protein AGL8 homolog (POTM1-1) - Solanum tuberosum (Potato) & (at5g6NA91NA : 261.NA) MADS box gene negatively regulated by APETALA1; AGAMOUS-like 8 (AGL8); FUNCTIONS IN: sequence-specific DNA binding transcription factor activity; INVOLVED IN: positive regulation of flower development, maintenance of inflorescence meristem identity, fruit develop…	0.945302	3.41026e-10
865	Sl13	Solyc03g111690	Sl92	Solyc04g071610	'not assigned.unknown'	' no hits & (original description: no original description)'	0.929426	3.18696e-09
363	Sl13	Solyc03g111690	Sl37	Solyc06g051800	'cell wall.modification'	(at2g397NANA : 4NA9.NA) putative expansin. Naming convention from the Expansin Working Group (Kende et al, 2NANA4. Plant Mol Bio). Involved in the formation of nematode-induced syncytia in roots of Arabidopsis thaliana.; expansin A4 (EXPA4); CONTAINS InterPro DOMAIN/s: Barwin-related endoglucanase (InterPro:IPRNANA9NANA9), Pollen allergen, N-terminal (InterPro:IPRNA14734), Expansin (InterPro:IPRN…	0.924141	5.98528e-09
1305	Sl13	Solyc03g111690	Sl117	Solyc12g013690	'misc.oxidases - copper, flavone etc'	(at5gNA532NA : 394.NA) FAD/NAD(P)-binding oxidoreductase family protein; FUNCTIONS IN: monooxygenase activity; INVOLVED IN: oxidation reduction; LOCATED IN: cellular_component unknown; EXPRESSED IN: 8 plant structures; EXPRESSED DURING: 9 growth stages; CONTAINS InterPro DOMAIN/s: Monooxygenase, FAD-binding (InterPro:IPRNANA2938); BEST Arabidopsis thaliana protein match is: FAD/NAD(P)-binding oxi…	0.920322	9.18146e-09
1531	Sl13	Solyc03g111690	Sl122	Solyc09g064730	'not assigned.unknown'	' no hits & (original description: no original description)'	0.911876	2.20302e-08
2480	Sl13	Solyc03g111690	Sl171	Solyc09g082690	'signalling.light'	(p11432|eli_pea : 153.NA) Early light-induced protein, chloroplast precursor (ELIP) - Pisum sativum (Garden pea) & (at3g2284NA : 152.NA) Encodes an early light-inducible protein.; EARLY LIGHT-INDUCABLE PROTEIN (ELIP1); BEST Arabidopsis thaliana protein match is: Chlorophyll A-B binding family protein (TAIR:AT4G1469NA.1); Has 319 Blast hits to 319 proteins in 5NA species: Archae - NA; Bacteria - 5…	0.909137	2.87217e-08
612	Sl13	Solyc03g111690	Sl69	Solyc01g067890	'secondary metabolism.isoprenoids.non-mevalonate pathway.DXS'	(o78328|dxs_capan : 1385.NA) Probable 1-deoxy-D-xylulose-5-phosphate synthase, chloroplast precursor (EC 2.2.1.7) (1-deoxyxylulose-5-phosphate synthase) (DXP synthase) (DXPS) (CapTKT2) - Capsicum annuum (Bell pepper) & (at4g1556NA : 1232.NA) Encodes a protein with 1-deoxyxylulose 5-phosphate synthase activity involved in the MEP pathway. It is essential for chloroplast development in Arabidopsis;…	0.908886	2.94163e-08
301	Sl13	Solyc03g111690	Sl33	Solyc08g080090	'not assigned.unknown'	(at4g2292NA : 324.NA) Similar to the tomato senescence-inducible chloroplast stay-green protein 1. It is upregulated during maximal senescence in the Arabidopsis life cycle, especially in senescent leaves.; NON-YELLOWING 1 (NYE1); FUNCTIONS IN: molecular_function unknown; INVOLVED IN: chlorophyll catabolic process; LOCATED IN: chloroplast; EXPRESSED IN: 22 plant structures; EXPRESSED DURING: 14 g…	0.907995	3.20001e-08
1574	Sl13	Solyc03g111690	Sl123	Solyc08g008330	'not assigned.unknown'	' no hits & (original description: no original description)'	0.898777	7.30101e-08
2237	Sl13	Solyc03g111690	Sl160	Solyc03g118290	'RNA.regulation of transcription.ARF, Auxin Response Factor family'	(at5g62NANANA : 975.NA) Encodes an auxin response factor. Mutants have many defects including enlarged rosette leaves, reduced fertility, later senescence, hypocotyl elongation defects, enlarged seeds and enlarged cotyledons. May not mediate auxin effects. Increase in seed size due to increased cell proliferation.; auxin response factor 2 (ARF2); FUNCTIONS IN: protein binding, sequence-specific D…	0.867719	7.21592e-07
386	Sl13	Solyc03g111690	Sl38	Solyc09g010210	'misc.gluco-, galacto- and mannosidases.endoglucanase'	(at1g7NA71NA : 776.NA) endo-1,4-beta-glucanase. Involved in cell elongation.; glycosyl hydrolase 9B1 (GH9B1); FUNCTIONS IN: cellulase activity, hydrolase activity, hydrolyzing O-glycosyl compounds; INVOLVED IN: response to cyclopentenone, cell wall modification involved in multidimensional cell growth; LOCATED IN: chloroplast; EXPRESSED IN: 2NA plant structures; EXPRESSED DURING: 12 growth stages…	0.863415	9.46923e-07
2534	Sl13	Solyc03g111690	Sl172	Solyc09g082700	#N/A	#N/A	0.834028	4.88628e-06
87	Sl13	Solyc03g111690	Sl14	Solyc01g088590	'misc.invertase/pectin methylesterase inhibitor family protein'	(at5g4694NA : 95.5) Plant invertase/pectin methylesterase inhibitor superfamily protein; FUNCTIONS IN: enzyme inhibitor activity, pectinesterase inhibitor activity, pectinesterase activity; INVOLVED IN: biological_process unknown; LOCATED IN: endomembrane system; EXPRESSED IN: 6 plant structures; EXPRESSED DURING: 4 anthesis, petal differentiation and expansion stage; CONTAINS InterPro DOMAIN/s: …	0.816139	1.1453e-05
1888	Sl13	Solyc03g111690	Sl137	Solyc12g013700	'hormone metabolism.auxin.induced-regulated-responsive-activated'	(at4g2745NA : 395.NA) Aluminium induced protein with YGL and LRDR motifs; FUNCTIONS IN: molecular_function unknown; INVOLVED IN: biological_process unknown; LOCATED IN: cytosol, nucleus, plasma membrane; EXPRESSED IN: 25 plant structures; EXPRESSED DURING: 14 growth stages; BEST Arabidopsis thaliana protein match is: Aluminium induced protein with YGL and LRDR motifs (TAIR:AT3G1545NA.1); Has 3NA2…	0.809373	1.54422e-05
251	Sl13	Solyc03g111690	Sl29	Solyc03g111720	'protein.postranslational modification'	(p54152|msra_fraan : 313.NA) Peptide methionine sulfoxide reductase (EC 1.8.4.11) (Protein-methionine-S-oxide reductase) (Peptide-methionine (S)-S-oxide reductase) (Peptide Met(O) reductase) (Fruit-ripening protein E4) - Fragaria ananassa (Strawberry) & (gnl|cdd|36848 : 263.NA) no description available & (at5g6164NA : 262.NA) ubiquitous enzyme that repairs oxidatively damaged proteins; peptidemet…	0.804725	1.88352e-05
167	Sl13	Solyc03g111690	Sl23	Solyc07g052700	'RNA.regulation of transcription.MADS box transcription factor family'	(at1g7798NA : 81.3) Encodes a member of the MIKC (MADS box, Keratin binding domain, and C terminal domain containing )family of transcriptional regulators. AGL66 is expressed in pollen.It forms heterodimers with other MICK family members (AGL1NA4). Involved in late stages of pollen development and pollen tube growth.; AGAMOUS-like 66 (AGL66); FUNCTIONS IN: sequence-specific DNA binding transcript…	0.770961	6.92594e-05
231	Sl13	Solyc03g111690	Sl28	Solyc07g049550	'hormone metabolism.ethylene.synthesis-degradation.1-aminocyclopropane-1-carboxylate oxidase'	(qNA85NA7|acco3_pethy : 554.NA) 1-aminocyclopropane-1-carboxylate oxidase 3 (EC 1.14.17.4) (ACC oxidase 3) (Ethylene-forming enzyme) (EFE) - Petunia hybrida (Petunia) & (at1gNA5NA1NA : 455.NA) Encodes 1-aminocyclopropane-1-carboxylate oxidase; ethylene-forming enzyme (EFE); FUNCTIONS IN: 1-aminocyclopropane-1-carboxylate oxidase activity; INVOLVED IN: response to fungus, ethylene biosynthetic pro…	0.759259	0.000103514
493	Sl13	Solyc03g111690	Sl58	Solyc01g087260	'secondary metabolism.isoprenoids.carotenoids.carotenoid cleavage dioxygenase'	(at3g6352NA : 852.NA) Encodes a protein with 9-<i>cis</i>-epoxycarotenoid dioxygenase activity. The enzyme was shown to act on a variety of carotenoid including &#946;-carotene, lutein, zeaxanthin, and all-<i>trans</i>-violaxanthin. When those compounds are used as substrates, the major reaction product detected is a C14 dialdehyde: 4,9-dimethyldodeca-2,4,6,8,1NA-pentaene-1,12-dial. The enzyme di…	0.74874	0.000145832
792	Sl13	Solyc03g111690	Sl83	Solyc11g017470	'development.unspecified'	(at1gNA172NA : 357.NA) Belongs to a large family of putative transcriptional activators with NAC domain. Transcript level increases in response to wounding and abscisic acid. ATAF1 attentuates ABA signaling and sythesis. Mutants are hyposensitive to ABA.; ATAF1; CONTAINS InterPro DOMAIN/s: No apical meristem (NAM) protein (InterPro:IPRNANA3441); BEST Arabidopsis thaliana protein match is: NAC dom…	0.73854	0.000200247
2585	Sl13	Solyc03g111690	Sl173	Solyc11g017470	'development.unspecified'	(at1gNA172NA : 357.NA) Belongs to a large family of putative transcriptional activators with NAC domain. Transcript level increases in response to wounding and abscisic acid. ATAF1 attentuates ABA signaling and sythesis. Mutants are hyposensitive to ABA.; ATAF1; CONTAINS InterPro DOMAIN/s: No apical meristem (NAM) protein (InterPro:IPRNANA3441); BEST Arabidopsis thaliana protein match is: NAC dom…	0.73854	0.000200247
281	Sl13	Solyc03g111690	Sl31	Solyc04g079960	'secondary metabolism.isoprenoids.non-mevalonate pathway.geranylgeranyl pyrophosphate synthase'	(p8NANA42|ggpps_capan : 5NANA.NA) Geranylgeranyl pyrophosphate synthetase, chloroplast precursor (GGPP synthetase) (GGPS) [Includes: Dimethylallyltranstransferase (EC 2.5.1.1); Geranyltranstransferase (EC 2.5.1.1NA); Farnesyltranstransferase (EC 2.5.1.29)] - Capsicum an & (at4g3681NA : 379.NA) Encodes a protein with geranylgeranyl pyrophosphate synthase activity involved in isoprenoid biosynthesi…	0.734823	0.000223986
1763	Sl13	Solyc03g111690	Sl128	Solyc02g070890	'signalling.receptor kinases.leucine rich repeat XII'	(at5g4633NA : 1NA93.NA) Encodes a leucine-rich repeat serine/threonine protein kinase that is expressed ubiquitously. FLS2 is involved in MAP kinase signalling relay involved in innate immunity. Essential in the perception of flagellin, a potent elicitor of the defense response. FLS2 is directed for degradation by the bacterial ubiquitin ligase AvrPtoB.; FLAGELLIN-SENSITIVE 2 (FLS2); FUNCTIONS IN…	0.727208	0.000280219
1010	Sl13	Solyc03g111690	Sl97	Solyc06g063070	'RNA.regulation of transcription.AP2/EREBP, APETALA2/Ethylene-responsive element binding protein family'	(at1g5391NA : 194.NA) encodes a member of the ERF (ethylene response factor) subfamily B-2 of ERF/AP2 transcription factor family (RAP2.12). The protein contains one AP2 domain. There are 5 members in this subfamily including RAP2.2 AND RAP2.12.; related to AP2 12 (RAP2.12); FUNCTIONS IN: DNA binding, sequence-specific DNA binding transcription factor activity; INVOLVED IN: regulation of transcri…	0.722573	0.000320022
1052	Sl13	Solyc03g111690	Sl100	Solyc04g057880	'RNA.regulation of transcription.SET-domain transcriptional regulator family'	(at1g773NANA : 432.NA) Encodes a protein with histone lysine N-methyltransferase activity required specifically for the trimethylation of H3-K4 in FLC chromatin (and not in H3-K36 dimethylation). Acts as an inhibitor of flowering specifically involved in the autonomous promotion pathway. EFS also regulates the expression of genes involved in carotenoid biosynthesis.Modification of histone methyla…	0.692327	0.000717629
469	Sl13	Solyc03g111690	Sl57	Solyc08g066950	'secondary metabolism.isoprenoids.non-mevalonate pathway.DXS'	(at5g1138NA : 935.NA) Encodes a protein postulated to have 1-deoxy-D-xylulose 5-phosphate synthase activity.; 1-deoxy-D-xylulose 5-phosphate synthase 3 (DXPS3); FUNCTIONS IN: 1-deoxy-D-xylulose-5-phosphate synthase activity; INVOLVED IN: terpenoid biosynthetic process; EXPRESSED IN: 23 plant structures; EXPRESSED DURING: 15 growth stages; CONTAINS InterPro DOMAIN/s: Transketolase-like, pyrimidine…	0.687738	0.000804555
2634	Sl13	Solyc03g111690	Sl174	Solyc10g006880	#N/A	#N/A	0.680546	0.0009586
1617	Sl13	Solyc03g111690	Sl124	Solyc12g099810	'not assigned.unknown'	(at5g1217NA : 394.NA) Encodes one of the CRT-Like transporters (CLT1/AT5G1938NA, CLT2/AT4G2446NA, CLT3/AT5G1217NA). Required for glutathione homeostasis and stress responses. Mutants lacking these transporters are heavy metal-sensitive, glutathione(GSH)-deficient, and hypersensitive to Phytophthora infection.; CRT (chloroquine-resistance transporter)-like transporter 3 (CLT3); BEST Arabidopsis th…	0.676532	0.00105492
681	Sl13	Solyc03g111690	Sl74	Solyc01g097810	'secondary metabolism.isoprenoids.carotenoids.zeta-carotene desaturase'	(q9smj3|zds_capan : 1159.NA) Zeta-carotene desaturase, chloroplast precursor (EC 1.14.99.3NA) (Carotene 7,8-desaturase) - Capsicum annuum (Bell pepper) & (at3gNA487NA : 949.NA) Involved in the biosynthesis of carotenes and xanthophylls, reduces zeta-carotene to lycopene.; zeta-carotene desaturase (ZDS); FUNCTIONS IN: carotene 7,8-desaturase activity; INVOLVED IN: carotene biosynthetic process; LO…	0.661645	0.00148653
558	Sl13	Solyc03g111690	Sl65	Solyc11g011990	'PS.lightreaction.cyclic electron flow-chlororespiration'	(at4g2226NA : 459.NA) Similar to mitochondrial alternative oxidase. im mutants have a variegated phenotype and fail to differentiate chloroplasts in the majority of their cells under high light intensity continuous illumination. The white tissues of immutans accumulate phytoene, a non-colored C4NA carotenoid intermediate. This suggests that immutans controls, either directly or indirectly, the ac…	0.641821	0.0022834
528	Sl13	Solyc03g111690	Sl62	Solyc01g009010	'secondary metabolism.isoprenoids.non-mevalonate pathway.CMK'	(at2g2693NA : 476.NA) Encodes a 4-(cytidine 5'-phospho)-2-C-methyl-D-erithritol kinase.; 4-(cytidine 5'-phospho)-2-C-methyl-D-erithritol kinase (CDPMEK); FUNCTIONS IN: 4-(cytidine 5'-diphospho)-2-C-methyl-D-erythritol kinase activity; INVOLVED IN: response to light stimulus; LOCATED IN: chloroplast; EXPRESSED IN: 23 plant structures; EXPRESSED DURING: 13 growth stages; CONTAINS InterPro DOMAIN/s:…	0.594547	0.00569679
765	Sl13	Solyc03g111690	Sl82	Solyc03g093830	'not assigned.unknown'	(at5g6167NA : 462.NA) Encodes a close homolog of the Cauliflower OR (Orange) protein. The function of OR is to induce the differentiation of proplastids or other noncolored plastids into chromoplasts for carotenoid accumulation. Both proteins contain a Cysteine-rich zinc finger domain that is highly specific to DnaJ-like molecular chaperons.; BEST Arabidopsis thaliana protein match is: chaperone …	0.580401	0.00729635
440	Sl13	Solyc03g111690	Sl55	Solyc07g056570	'hormone metabolism.abscisic acid.synthesis-degradation.synthesis.9-cis-epoxycarotenoid dioxygenase'	(at3g1444NA : 855.NA) Encodes 9-<i>cis</i>-epoxycarotenoid dioxygenase, a key enzyme in the biosynthesis of abscisic acid. Regulated in response to drought and salinity. Expressed in roots, flowers and seeds. Localized to the chloroplast stroma and thylakoid membrane.; nine-cis-epoxycarotenoid dioxygenase 3 (NCED3); CONTAINS InterPro DOMAIN/s: Carotenoid oxygenase (InterPro:IPRNANA4294); BEST Ara…	0.579548	0.00740342
2107	Sl130	Solyc02g092820	Sl146	Solyc10g078370	'hormone metabolism.auxin.signal transduction'	(q67ul3|pin1c_orysa : 766.NA) Probable auxin efflux carrier component 1c (OsPIN1c) - Oryza sativa (Rice) & (at1g7359NA : 761.NA) Encodes an auxin efflux carrier involved in shoot and root development. It is involved in the maintenance of embryonic auxin gradients. Loss of function severely affects organ initiation, pin1 mutants are characterised by an inflorescence meristem that does not initiate…	0.674991	0.001094
2422	Sl130	Solyc02g092820	Sl168	Solyc09g098090	#N/A	#N/A	0.673631	0.00112949
2023	Sl130	Solyc02g092820	Sl141	Solyc01g096070	'RNA.regulation of transcription.ARF, Auxin Response Factor family'	(at4g2398NA : 63NA.NA) Encodes auxin response factor 9 (ARF9).; auxin response factor 9 (ARF9); FUNCTIONS IN: sequence-specific DNA binding transcription factor activity; INVOLVED IN: regulation of transcription, DNA-dependent; LOCATED IN: nucleus; EXPRESSED IN: 22 plant structures; EXPRESSED DURING: 13 growth stages; CONTAINS InterPro DOMAIN/s: Aux/IAA-ARF-dimerisation (InterPro:IPRNA11525), Tra…	0.658289	0.00160198
2076	Sl130	Solyc02g092820	Sl144	Solyc10g080880	'hormone metabolism.auxin.signal transduction'	(q5smq9|pin1_orysa : 724.NA) Auxin efflux carrier component 1 (OsPIN1) (Ethylene insensitive root 1 homolog) - Oryza sativa (Rice) & (at1g7359NA : 72NA.NA) Encodes an auxin efflux carrier involved in shoot and root development. It is involved in the maintenance of embryonic auxin gradients. Loss of function severely affects organ initiation, pin1 mutants are characterised by an inflorescence meri…	0.652538	0.0018173
2225	Sl130	Solyc02g092820	Sl159	Solyc06g073060	#N/A	#N/A	0.638963	0.00242332
2009	Sl130	Solyc02g092820	Sl140	Solyc06g072650	'hormone metabolism.auxin.induced-regulated-responsive-activated'	(at5g5NA76NA : 94.7) SAUR-like auxin-responsive protein family ; CONTAINS InterPro DOMAIN/s: Auxin responsive SAUR protein (InterPro:IPRNANA3676); BEST Arabidopsis thaliana protein match is: SAUR-like auxin-responsive protein family (TAIR:AT3G4312NA.1); Has 18NA7 Blast hits to 18NA7 proteins in 277 species: Archae - NA; Bacteria - NA; Metazoa - 736; Fungi - 347; Plants - 385; Viruses - NA; Other …	0.610154	0.00427869
2392	Sl131	Solyc10g008520	Sl166	Solyc06g069380	#N/A	#N/A	0.668476	0.00127302
1998	Sl132	Solyc10g011660	Sl139	Solyc06g053290	'hormone metabolism.auxin.induced-regulated-responsive-activated'	(at2g4669NA : 113.NA) SAUR-like auxin-responsive protein family ; CONTAINS InterPro DOMAIN/s: Auxin responsive SAUR protein (InterPro:IPRNANA3676); BEST Arabidopsis thaliana protein match is: SAUR-like auxin-responsive protein family (TAIR:AT3G619NANA.1); Has 1291 Blast hits to 128NA proteins in 26 species: Archae - NA; Bacteria - NA; Metazoa - NA; Fungi - NA; Plants - 129NA; Viruses - NA; Other …	0.954276	7.02522e-11
2024	Sl132	Solyc10g011660	Sl141	Solyc01g096070	'RNA.regulation of transcription.ARF, Auxin Response Factor family'	(at4g2398NA : 63NA.NA) Encodes auxin response factor 9 (ARF9).; auxin response factor 9 (ARF9); FUNCTIONS IN: sequence-specific DNA binding transcription factor activity; INVOLVED IN: regulation of transcription, DNA-dependent; LOCATED IN: nucleus; EXPRESSED IN: 22 plant structures; EXPRESSED DURING: 13 growth stages; CONTAINS InterPro DOMAIN/s: Aux/IAA-ARF-dimerisation (InterPro:IPRNA11525), Tra…	0.905126	4.17393e-08
2129	Sl132	Solyc10g011660	Sl148	Solyc01g103050	'RNA.regulation of transcription.ARF, Auxin Response Factor family'	(at1g5975NA : 828.NA) Encodes a member of the auxin response factor family. ARFs bind to the cis element 5'-TGTCTC-3' ARFs mediate changes in gene expression in response to auxin. ARF's form heterodimers with IAA/AUX genes. ARF1 enhances mutant phenotypes of ARF2 and may act with ARF2 to control aspects of maturation and senescence.ARF1:LUC and 3xHA:ARF1 proteins have a half-life of ~3-4 hours an…	0.81054	1.46787e-05
2010	Sl132	Solyc10g011660	Sl140	Solyc06g072650	'hormone metabolism.auxin.induced-regulated-responsive-activated'	(at5g5NA76NA : 94.7) SAUR-like auxin-responsive protein family ; CONTAINS InterPro DOMAIN/s: Auxin responsive SAUR protein (InterPro:IPRNANA3676); BEST Arabidopsis thaliana protein match is: SAUR-like auxin-responsive protein family (TAIR:AT3G4312NA.1); Has 18NA7 Blast hits to 18NA7 proteins in 277 species: Archae - NA; Bacteria - NA; Metazoa - 736; Fungi - 347; Plants - 385; Viruses - NA; Other …	0.793218	3.01401e-05
2406	Sl132	Solyc10g011660	Sl167	Solyc05g056040	'RNA.regulation of transcription.ARF, Auxin Response Factor family'	(at2g4653NA : 298.NA) auxin response factor 11 (ARF11); FUNCTIONS IN: sequence-specific DNA binding transcription factor activity; INVOLVED IN: response to hormone stimulus, regulation of transcription, DNA-dependent, regulation of transcription; LOCATED IN: endomembrane system, nucleus; EXPRESSED IN: 21 plant structures; EXPRESSED DURING: 13 growth stages; CONTAINS InterPro DOMAIN/s: Aux/IAA-ARF…	0.733107	0.00023573
2364	Sl132	Solyc10g011660	Sl163	Solyc07g014620	'hormone metabolism.auxin.induced-regulated-responsive-activated'	(at5g2NA81NA : 92.NA) SAUR-like auxin-responsive protein family ; FUNCTIONS IN: calmodulin binding; INVOLVED IN: response to auxin stimulus; LOCATED IN: peroxisome; EXPRESSED IN: 1NA plant structures; EXPRESSED DURING: L mature pollen stage, M germinated pollen stage, 4 anthesis, petal differentiation and expansion stage; CONTAINS InterPro DOMAIN/s: Auxin responsive SAUR protein (InterPro:IPRNANA…	0.702683	0.000550255
2108	Sl132	Solyc10g011660	Sl146	Solyc10g078370	'hormone metabolism.auxin.signal transduction'	(q67ul3|pin1c_orysa : 766.NA) Probable auxin efflux carrier component 1c (OsPIN1c) - Oryza sativa (Rice) & (at1g7359NA : 761.NA) Encodes an auxin efflux carrier involved in shoot and root development. It is involved in the maintenance of embryonic auxin gradients. Loss of function severely affects organ initiation, pin1 mutants are characterised by an inflorescence meristem that does not initiate…	0.695218	0.000667065
2423	Sl132	Solyc10g011660	Sl168	Solyc09g098090	#N/A	#N/A	0.612192	0.00411728
1842	Sl132	Solyc10g011660	Sl133	Solyc09g097960	'hormone metabolism.auxin.induced-regulated-responsive-activated'	(at1g6NA71NA : 562.NA) Encodes ATB2.; ATB2; FUNCTIONS IN: oxidoreductase activity; INVOLVED IN: response to cadmium ion; EXPRESSED IN: 23 plant structures; EXPRESSED DURING: 14 growth stages; CONTAINS InterPro DOMAIN/s: Aldo/keto reductase (InterPro:IPRNANA1395), Aldo/keto reductase subgroup (InterPro:IPRNA2NA471); BEST Arabidopsis thaliana protein match is: NAD(P)-linked oxidoreductase superfami…	0.598262	0.00532835
2365	Sl133	Solyc09g097960	Sl163	Solyc07g014620	'hormone metabolism.auxin.induced-regulated-responsive-activated'	(at5g2NA81NA : 92.NA) SAUR-like auxin-responsive protein family ; FUNCTIONS IN: calmodulin binding; INVOLVED IN: response to auxin stimulus; LOCATED IN: peroxisome; EXPRESSED IN: 1NA plant structures; EXPRESSED DURING: L mature pollen stage, M germinated pollen stage, 4 anthesis, petal differentiation and expansion stage; CONTAINS InterPro DOMAIN/s: Auxin responsive SAUR protein (InterPro:IPRNANA…	0.894037	1.08271e-07
2130	Sl133	Solyc09g097960	Sl148	Solyc01g103050	'RNA.regulation of transcription.ARF, Auxin Response Factor family'	(at1g5975NA : 828.NA) Encodes a member of the auxin response factor family. ARFs bind to the cis element 5'-TGTCTC-3' ARFs mediate changes in gene expression in response to auxin. ARF's form heterodimers with IAA/AUX genes. ARF1 enhances mutant phenotypes of ARF2 and may act with ARF2 to control aspects of maturation and senescence.ARF1:LUC and 3xHA:ARF1 proteins have a half-life of ~3-4 hours an…	0.856373	1.44923e-06
2011	Sl133	Solyc09g097960	Sl140	Solyc06g072650	'hormone metabolism.auxin.induced-regulated-responsive-activated'	(at5g5NA76NA : 94.7) SAUR-like auxin-responsive protein family ; CONTAINS InterPro DOMAIN/s: Auxin responsive SAUR protein (InterPro:IPRNANA3676); BEST Arabidopsis thaliana protein match is: SAUR-like auxin-responsive protein family (TAIR:AT3G4312NA.1); Has 18NA7 Blast hits to 18NA7 proteins in 277 species: Archae - NA; Bacteria - NA; Metazoa - 736; Fungi - 347; Plants - 385; Viruses - NA; Other …	0.840373	3.52595e-06
2407	Sl133	Solyc09g097960	Sl167	Solyc05g056040	'RNA.regulation of transcription.ARF, Auxin Response Factor family'	(at2g4653NA : 298.NA) auxin response factor 11 (ARF11); FUNCTIONS IN: sequence-specific DNA binding transcription factor activity; INVOLVED IN: response to hormone stimulus, regulation of transcription, DNA-dependent, regulation of transcription; LOCATED IN: endomembrane system, nucleus; EXPRESSED IN: 21 plant structures; EXPRESSED DURING: 13 growth stages; CONTAINS InterPro DOMAIN/s: Aux/IAA-ARF…	0.831396	5.57259e-06
2025	Sl133	Solyc09g097960	Sl141	Solyc01g096070	'RNA.regulation of transcription.ARF, Auxin Response Factor family'	(at4g2398NA : 63NA.NA) Encodes auxin response factor 9 (ARF9).; auxin response factor 9 (ARF9); FUNCTIONS IN: sequence-specific DNA binding transcription factor activity; INVOLVED IN: regulation of transcription, DNA-dependent; LOCATED IN: nucleus; EXPRESSED IN: 22 plant structures; EXPRESSED DURING: 13 growth stages; CONTAINS InterPro DOMAIN/s: Aux/IAA-ARF-dimerisation (InterPro:IPRNA11525), Tra…	0.764757	8.59465e-05
2109	Sl133	Solyc09g097960	Sl146	Solyc10g078370	'hormone metabolism.auxin.signal transduction'	(q67ul3|pin1c_orysa : 766.NA) Probable auxin efflux carrier component 1c (OsPIN1c) - Oryza sativa (Rice) & (at1g7359NA : 761.NA) Encodes an auxin efflux carrier involved in shoot and root development. It is involved in the maintenance of embryonic auxin gradients. Loss of function severely affects organ initiation, pin1 mutants are characterised by an inflorescence meristem that does not initiate…	0.762455	9.29605e-05
2438	Sl133	Solyc09g097960	Sl169	Solyc09g097970	#N/A	#N/A	0.682979	0.000903918
1876	Sl134	Solyc09g092480	Sl136	Solyc09g092490	'hormone metabolism.auxin.synthesis-degradation'	(at1gNA553NA : 19NA.NA) Encodes a protein with glucosyltransferase activity with high sequence homology to UGT1 (AT1GNA556NA). It belongs to an UGT subfamily that binds UDP-glucose but not UDP-glucuronate, UDP-galactose, or UDP-rhamnose as the glycosyl donor. UGT2 was shown to be able to use abscisic acid as glycosylation substrate in the presence of UDP-glucose.; UDP-glucosyl transferase 75B2 (U…	0.98911	2.22045e-16
2065	Sl134	Solyc09g092480	Sl143	Solyc01g096340	'hormone metabolism.auxin.induced-regulated-responsive-activated'	(at3g619NANA : 119.NA) SAUR-like auxin-responsive protein family ; CONTAINS InterPro DOMAIN/s: Auxin responsive SAUR protein (InterPro:IPRNANA3676); BEST Arabidopsis thaliana protein match is: SAUR-like auxin-responsive protein family (TAIR:AT2G4669NA.1); Has 1394 Blast hits to 138NA proteins in 28 species: Archae - NA; Bacteria - NA; Metazoa - NA; Fungi - NA; Plants - 1393; Viruses - NA; Other E…	0.933802	1.82046e-09
2463	Sl134	Solyc09g092480	Sl170	Solyc09g056360	#N/A	#N/A	0.869625	6.37843e-07
2350	Sl134	Solyc09g092480	Sl162	Solyc07g016180	'hormone metabolism.auxin.induced-regulated-responsive-activated'	(at1g1922NA : 617.NA) Encodes an auxin response factor that contains the conserved VP1-B3 DNA-binding domain at its N-terminus and the Aux/IAA-like domains III and IV present in most ARFs at its C-terminus. The protein interacts with IAA1 (yeast two hybrid) and other auxin response elements such as ER7 and ER9 (yeast one hybrid). ARF19 protein can complement many aspects of the arf7 mutant phenot…	0.572778	0.00830019
2066	Sl136	Solyc09g092490	Sl143	Solyc01g096340	'hormone metabolism.auxin.induced-regulated-responsive-activated'	(at3g619NANA : 119.NA) SAUR-like auxin-responsive protein family ; CONTAINS InterPro DOMAIN/s: Auxin responsive SAUR protein (InterPro:IPRNANA3676); BEST Arabidopsis thaliana protein match is: SAUR-like auxin-responsive protein family (TAIR:AT2G4669NA.1); Has 1394 Blast hits to 138NA proteins in 28 species: Archae - NA; Bacteria - NA; Metazoa - NA; Fungi - NA; Plants - 1393; Viruses - NA; Other E…	0.94303	4.87802e-10
2464	Sl136	Solyc09g092490	Sl170	Solyc09g056360	#N/A	#N/A	0.886823	1.90603e-07
2351	Sl136	Solyc09g092490	Sl162	Solyc07g016180	'hormone metabolism.auxin.induced-regulated-responsive-activated'	(at1g1922NA : 617.NA) Encodes an auxin response factor that contains the conserved VP1-B3 DNA-binding domain at its N-terminus and the Aux/IAA-like domains III and IV present in most ARFs at its C-terminus. The protein interacts with IAA1 (yeast two hybrid) and other auxin response elements such as ER7 and ER9 (yeast one hybrid). ARF19 protein can complement many aspects of the arf7 mutant phenot…	0.609308	0.00434721
2280	Sl137	Solyc12g013700	Sl160	Solyc03g118290	'RNA.regulation of transcription.ARF, Auxin Response Factor family'	(at5g62NANANA : 975.NA) Encodes an auxin response factor. Mutants have many defects including enlarged rosette leaves, reduced fertility, later senescence, hypocotyl elongation defects, enlarged seeds and enlarged cotyledons. May not mediate auxin effects. Increase in seed size due to increased cell proliferation.; auxin response factor 2 (ARF2); FUNCTIONS IN: protein binding, sequence-specific D…	0.981102	2.73115e-14
2621	Sl137	Solyc12g013700	Sl173	Solyc11g017470	'development.unspecified'	(at1gNA172NA : 357.NA) Belongs to a large family of putative transcriptional activators with NAC domain. Transcript level increases in response to wounding and abscisic acid. ATAF1 attentuates ABA signaling and sythesis. Mutants are hyposensitive to ABA.; ATAF1; CONTAINS InterPro DOMAIN/s: No apical meristem (NAM) protein (InterPro:IPRNANA3441); BEST Arabidopsis thaliana protein match is: NAC dom…	0.971158	1.18128e-12
2662	Sl137	Solyc12g013700	Sl174	Solyc10g006880	#N/A	#N/A	0.954322	6.96376e-11
2339	Sl137	Solyc12g013700	Sl161	Solyc06g084390	'hormone metabolism.auxin.signal transduction'	(p33491|abp2_tobac : 352.NA) Auxin-binding protein T92 precursor (ABP) - Nicotiana tabacum (Common tobacco) & (gnl|cdd|85846 : 311.NA) no description available & (at4gNA298NA : 268.NA) Auxin binding protein involved in cell elongation and cell division. ABP1 is ubiquitinated in vitro and in planta by AtRma2.; endoplasmic reticulum auxin binding protein 1 (ABP1); FUNCTIONS IN: auxin binding; INVOL…	0.881151	2.89688e-07
1988	Sl137	Solyc12g013700	Sl138	Solyc09g092500	'hormone metabolism.auxin.synthesis-degradation'	(at4g14NA9NA : 451.NA) The At4g14NA9NA encodes a anthocyanidin 5-O-glucosyltransferase specifically glucosylating the 5-position of the flavonoid A-ring.; UDP-Glycosyltransferase superfamily protein; FUNCTIONS IN: UDP-glycosyltransferase activity, UDP-glucosyltransferase activity, anthocyanin 5-O-glucosyltransferase activity; INVOLVED IN: metabolic process; LOCATED IN: mitochondrion; EXPRESSED IN…	0.860025	1.16555e-06
2340	Sl138	Solyc09g092500	Sl161	Solyc06g084390	'hormone metabolism.auxin.signal transduction'	(p33491|abp2_tobac : 352.NA) Auxin-binding protein T92 precursor (ABP) - Nicotiana tabacum (Common tobacco) & (gnl|cdd|85846 : 311.NA) no description available & (at4gNA298NA : 268.NA) Auxin binding protein involved in cell elongation and cell division. ABP1 is ubiquitinated in vitro and in planta by AtRma2.; endoplasmic reticulum auxin binding protein 1 (ABP1); FUNCTIONS IN: auxin binding; INVOL…	0.960344	1.99447e-11
2281	Sl138	Solyc09g092500	Sl160	Solyc03g118290	'RNA.regulation of transcription.ARF, Auxin Response Factor family'	(at5g62NANANA : 975.NA) Encodes an auxin response factor. Mutants have many defects including enlarged rosette leaves, reduced fertility, later senescence, hypocotyl elongation defects, enlarged seeds and enlarged cotyledons. May not mediate auxin effects. Increase in seed size due to increased cell proliferation.; auxin response factor 2 (ARF2); FUNCTIONS IN: protein binding, sequence-specific D…	0.899656	6.77185e-08
2520	Sl138	Solyc09g092500	Sl171	Solyc09g082690	'signalling.light'	(p11432|eli_pea : 153.NA) Early light-induced protein, chloroplast precursor (ELIP) - Pisum sativum (Garden pea) & (at3g2284NA : 152.NA) Encodes an early light-inducible protein.; EARLY LIGHT-INDUCABLE PROTEIN (ELIP1); BEST Arabidopsis thaliana protein match is: Chlorophyll A-B binding family protein (TAIR:AT4G1469NA.1); Has 319 Blast hits to 319 proteins in 5NA species: Archae - NA; Bacteria - 5…	0.858047	1.31246e-06
2573	Sl138	Solyc09g092500	Sl172	Solyc09g082700	#N/A	#N/A	0.809655	1.52548e-05
2622	Sl138	Solyc09g092500	Sl173	Solyc11g017470	'development.unspecified'	(at1gNA172NA : 357.NA) Belongs to a large family of putative transcriptional activators with NAC domain. Transcript level increases in response to wounding and abscisic acid. ATAF1 attentuates ABA signaling and sythesis. Mutants are hyposensitive to ABA.; ATAF1; CONTAINS InterPro DOMAIN/s: No apical meristem (NAM) protein (InterPro:IPRNANA3441); BEST Arabidopsis thaliana protein match is: NAC dom…	0.806305	1.76164e-05
2663	Sl138	Solyc09g092500	Sl174	Solyc10g006880	#N/A	#N/A	0.763173	9.07212e-05
2695	Sl138	Solyc09g092500	Sl154	Solyc03g114730	'hormone metabolism.auxin.induced-regulated-responsive-activated'	(at5g1574NA : 759.NA) O-fucosyltransferase family protein; CONTAINS InterPro DOMAIN/s: GDP-fucose protein O-fucosyltransferase (InterPro:IPRNA19378); BEST Arabidopsis thaliana protein match is: O-fucosyltransferase family protein (TAIR:AT3GNA225NA.1); Has 822 Blast hits to 815 proteins in 3NA species: Archae - NA; Bacteria - NA; Metazoa - NA; Fungi - NA; Plants - 822; Viruses - NA; Other Eukaryot…	-0.82183	8.82e-06
2026	Sl139	Solyc06g053290	Sl141	Solyc01g096070	'RNA.regulation of transcription.ARF, Auxin Response Factor family'	(at4g2398NA : 63NA.NA) Encodes auxin response factor 9 (ARF9).; auxin response factor 9 (ARF9); FUNCTIONS IN: sequence-specific DNA binding transcription factor activity; INVOLVED IN: regulation of transcription, DNA-dependent; LOCATED IN: nucleus; EXPRESSED IN: 22 plant structures; EXPRESSED DURING: 13 growth stages; CONTAINS InterPro DOMAIN/s: Aux/IAA-ARF-dimerisation (InterPro:IPRNA11525), Tra…	0.788426	3.63492e-05
2012	Sl139	Solyc06g053290	Sl140	Solyc06g072650	'hormone metabolism.auxin.induced-regulated-responsive-activated'	(at5g5NA76NA : 94.7) SAUR-like auxin-responsive protein family ; CONTAINS InterPro DOMAIN/s: Auxin responsive SAUR protein (InterPro:IPRNANA3676); BEST Arabidopsis thaliana protein match is: SAUR-like auxin-responsive protein family (TAIR:AT3G4312NA.1); Has 18NA7 Blast hits to 18NA7 proteins in 277 species: Archae - NA; Bacteria - NA; Metazoa - 736; Fungi - 347; Plants - 385; Viruses - NA; Other …	0.643665	0.0021968
2131	Sl139	Solyc06g053290	Sl148	Solyc01g103050	'RNA.regulation of transcription.ARF, Auxin Response Factor family'	(at1g5975NA : 828.NA) Encodes a member of the auxin response factor family. ARFs bind to the cis element 5'-TGTCTC-3' ARFs mediate changes in gene expression in response to auxin. ARF's form heterodimers with IAA/AUX genes. ARF1 enhances mutant phenotypes of ARF2 and may act with ARF2 to control aspects of maturation and senescence.ARF1:LUC and 3xHA:ARF1 proteins have a half-life of ~3-4 hours an…	0.632318	0.00277646
1264	Sl14	Solyc01g088590	Sl116	Solyc02g068310	'misc.oxidases - copper, flavone etc'	(at1g1413NA : 344.NA) 2-oxoglutarate (2OG) and Fe(II)-dependent oxygenase superfamily protein; FUNCTIONS IN: oxidoreductase activity, acting on paired donors, with incorporation or reduction of molecular oxygen, 2-oxoglutarate as one donor, and incorporation of one atom each of oxygen into both donors, oxidoreductase activity; INVOLVED IN: biological_process unknown; LOCATED IN: nucleus; EXPRESSE…	0.878883	3.40473e-07
1712	Sl14	Solyc01g088590	Sl127	Solyc04g005630	'RNA.regulation of transcription.unclassified'	(at4gNA299NA : 668.NA) Mitochondrial transcription termination factor family protein; CONTAINS InterPro DOMAIN/s: Mitochodrial transcription termination factor-related (InterPro:IPRNANA369NA); BEST Arabidopsis thaliana protein match is: Mitochondrial transcription termination factor family protein (TAIR:AT2G44NA2NA.1); Has 15NANA Blast hits to 957 proteins in 84 species: Archae - NA; Bacteria - 2…	0.849443	2.15663e-06
324	Sl14	Solyc01g088590	Sl34	Solyc10g080210	'cell wall.degradation.pectate lyases and polygalacturonases'	(p35336|pglr_actch : 4NA3.NA) Polygalacturonase precursor (EC 3.2.1.15) (PG) (Pectinase) - Actinidia chinensis (Kiwi) (Yangtao) & (gnl|cdd|84675 : 371.NA) no description available & (at3gNA797NA : 359.NA) Required for pollen separation during normal development. In qrt mutants, the outer walls of the four meiotic products of the pollen mother cell are fused, and pollen grains are released in tetr…	0.839461	3.69833e-06
1225	Sl14	Solyc01g088590	Sl115	Solyc10g083400	'misc.cytochrome P450'	(at2g2769NA : 578.NA) Encodes a CYP94C1. Has highest omega-hydroxylase activity with 9,1NA-epoxystearic acid, while also metabolized lauric acid (C12:NA) and C18 unsaturated fatty acids. Gene expression is induced in response to wounding and jasmonic acid treatment.; "cytochrome P45NA, family 94, subfamily C, polypeptide 1" (CYP94C1); CONTAINS InterPro DOMAIN/s: Cytochrome P45NA (InterPro:IPRNANA…	0.836443	4.3226e-06
101	Sl14	Solyc01g088590	Sl15	Solyc03g005020	'lipid metabolism.lipid degradation.lipases.triacylglycerol lipase'	(at5g1418NA : 455.NA) Myzus persicae-induced lipase 1 (MPL1); FUNCTIONS IN: catalytic activity; INVOLVED IN: glycerol biosynthetic process, lipid metabolic process; LOCATED IN: endomembrane system; EXPRESSED IN: 7 plant structures; EXPRESSED DURING: L mature pollen stage, M germinated pollen stage, 4 anthesis, petal differentiation and expansion stage; CONTAINS InterPro DOMAIN/s: AB-hydrolase-ass…	0.831576	5.52304e-06
145	Sl14	Solyc01g088590	Sl18	Solyc05g012020	'RNA.regulation of transcription.MADS box transcription factor family'	(q39685|cmb1_diaca : 266.NA) MADS-box protein CMB1 - Dianthus caryophyllus (Carnation) (Clove pink) & (at3gNA231NA : 248.NA) MADS-box protein, binds K domain of AG in vivo; SEPALLATA 2 (SEP2); FUNCTIONS IN: protein binding, DNA binding, sequence-specific DNA binding transcription factor activity; INVOLVED IN: flower development, ovule development; LOCATED IN: nucleus; EXPRESSED IN: 12 plant struc…	0.823238	8.26064e-06
215	Sl14	Solyc01g088590	Sl27	Solyc01g095080	'hormone metabolism.ethylene.synthesis-degradation.1-aminocyclopropane-1-carboxylate synthase'	(qNA7262|1a1c_tobac : 875.NA) 1-aminocyclopropane-1-carboxylate synthase (EC 4.4.1.14) (ACC synthase) (S-adenosyl-L-methionine methylthioadenosine-lyase) - Nicotiana tabacum (Common tobacco) & (at1gNA148NA : 672.NA) a member of the 1-aminocyclopropane-1-carboxylate (ACC) synthase (S-adenosyl-L-methionine methylthioadenosine-lyase, EC 4.4.1.14) gene family, isolated from a flower-specific cDNA lib…	0.821346	9.02484e-06
1488	Sl14	Solyc01g088590	Sl121	Solyc03g095880	'not assigned.unknown'	' no hits & (original description: no original description)'	0.81894	1.00848e-05
1396	Sl14	Solyc01g088590	Sl119	Solyc10g008470	'not assigned.no ontology'	(at1gNA362NA : 353.NA) ELMO/CED-12 family protein; FUNCTIONS IN: molecular_function unknown; INVOLVED IN: phagocytosis; LOCATED IN: cytoskeleton; EXPRESSED IN: 16 plant structures; EXPRESSED DURING: 6 growth stages; CONTAINS InterPro DOMAIN/s: Engulfment/cell motility, ELMO (InterPro:IPRNANA6816); BEST Arabidopsis thaliana protein match is: ELMO/CED-12 family protein (TAIR:AT3GNA361NA.1); Has 828…	0.817689	1.06771e-05
2294	Sl14	Solyc01g088590	Sl161	Solyc06g084390	'hormone metabolism.auxin.signal transduction'	(p33491|abp2_tobac : 352.NA) Auxin-binding protein T92 precursor (ABP) - Nicotiana tabacum (Common tobacco) & (gnl|cdd|85846 : 311.NA) no description available & (at4gNA298NA : 268.NA) Auxin binding protein involved in cell elongation and cell division. ABP1 is ubiquitinated in vitro and in planta by AtRma2.; endoplasmic reticulum auxin binding protein 1 (ABP1); FUNCTIONS IN: auxin binding; INVOL…	0.816881	1.1076e-05
114	Sl14	Solyc01g088590	Sl16	Solyc03g083910	'major CHO metabolism.degradation.sucrose.invertases.vacuolar'	(p93761|inv1_capan : 11NA3.NA) Acid beta-fructofuranosidase AIV-18 (EC 3.2.1.26) (Acid sucrose hydrolase) (Acid invertase) - Capsicum annuum (Bell pepper) & (at1g6266NA : 726.NA) Glycosyl hydrolases family 32 protein; FUNCTIONS IN: hydrolase activity, hydrolyzing O-glycosyl compounds; INVOLVED IN: sucrose catabolic process, using beta-fructofuranosidase, carbohydrate metabolic process; LOCATED IN…	0.814929	1.20924e-05
364	Sl14	Solyc01g088590	Sl37	Solyc06g051800	'cell wall.modification'	(at2g397NANA : 4NA9.NA) putative expansin. Naming convention from the Expansin Working Group (Kende et al, 2NANA4. Plant Mol Bio). Involved in the formation of nematode-induced syncytia in roots of Arabidopsis thaliana.; expansin A4 (EXPA4); CONTAINS InterPro DOMAIN/s: Barwin-related endoglucanase (InterPro:IPRNANA9NANA9), Pollen allergen, N-terminal (InterPro:IPRNA14734), Expansin (InterPro:IPRN…	0.813253	1.3029e-05
1532	Sl14	Solyc01g088590	Sl122	Solyc09g064730	'not assigned.unknown'	' no hits & (original description: no original description)'	0.810618	1.46291e-05
1658	Sl14	Solyc01g088590	Sl126	Solyc01g080410	'protein.postranslational modification'	(at4gNA483NA : 233.NA) methionine sulfoxide reductase B5 (MSRB5); FUNCTIONS IN: peptide-methionine-(S)-S-oxide reductase activity; INVOLVED IN: oxidation reduction; LOCATED IN: cytosol; EXPRESSED IN: 24 plant structures; EXPRESSED DURING: 14 growth stages; CONTAINS InterPro DOMAIN/s: Methionine sulphoxide reductase B (InterPro:IPRNANA2579), Mss4-like (InterPro:IPRNA11NA57); BEST Arabidopsis thali…	0.795666	2.73396e-05
1442	Sl14	Solyc01g088590	Sl120	Solyc01g095900	'not assigned.no ontology.tetratricopeptide repeat (TPR)'	(at1gNA132NA : 1786.NA) Tetratricopeptide repeat (TPR)-like superfamily protein; FUNCTIONS IN: binding; LOCATED IN: cellular_component unknown; EXPRESSED IN: 24 plant structures; EXPRESSED DURING: 14 growth stages; CONTAINS InterPro DOMAIN/s: Tetratricopeptide-like helical (InterPro:IPRNA1199NA), Tetratricopeptide repeat-containing (InterPro:IPRNA13NA26), Tetratricopeptide repeat (InterPro:IPRNA1…	0.794285	2.88903e-05
972	Sl14	Solyc01g088590	Sl95	Solyc04g071580	'not assigned.unknown'	' no hits & (original description: no original description)'	0.793078	3.03084e-05
866	Sl14	Solyc01g088590	Sl92	Solyc04g071610	'not assigned.unknown'	' no hits & (original description: no original description)'	0.787074	3.82886e-05
2481	Sl14	Solyc01g088590	Sl171	Solyc09g082690	'signalling.light'	(p11432|eli_pea : 153.NA) Early light-induced protein, chloroplast precursor (ELIP) - Pisum sativum (Garden pea) & (at3g2284NA : 152.NA) Encodes an early light-inducible protein.; EARLY LIGHT-INDUCABLE PROTEIN (ELIP1); BEST Arabidopsis thaliana protein match is: Chlorophyll A-B binding family protein (TAIR:AT4G1469NA.1); Has 319 Blast hits to 319 proteins in 5NA species: Archae - NA; Bacteria - 5…	0.785365	4.08689e-05
168	Sl14	Solyc01g088590	Sl23	Solyc07g052700	'RNA.regulation of transcription.MADS box transcription factor family'	(at1g7798NA : 81.3) Encodes a member of the MIKC (MADS box, Keratin binding domain, and C terminal domain containing )family of transcriptional regulators. AGL66 is expressed in pollen.It forms heterodimers with other MICK family members (AGL1NA4). Involved in late stages of pollen development and pollen tube growth.; AGAMOUS-like 66 (AGL66); FUNCTIONS IN: sequence-specific DNA binding transcript…	0.77073	6.98283e-05
1182	Sl14	Solyc01g088590	Sl114	Solyc09g066150	'misc.cytochrome P450'	(at1g3454NA : 418.NA) member of CYP94D; "cytochrome P45NA, family 94, subfamily D, polypeptide 1" (CYP94D1); FUNCTIONS IN: electron carrier activity, monooxygenase activity, iron ion binding, oxygen binding, heme binding; INVOLVED IN: oxidation reduction; LOCATED IN: endomembrane system; CONTAINS InterPro DOMAIN/s: Cytochrome P45NA (InterPro:IPRNANA1128), Cytochrome P45NA, E-class, group I (Inter…	0.770329	7.08202e-05
1940	Sl14	Solyc01g088590	Sl138	Solyc09g092500	'hormone metabolism.auxin.synthesis-degradation'	(at4g14NA9NA : 451.NA) The At4g14NA9NA encodes a anthocyanidin 5-O-glucosyltransferase specifically glucosylating the 5-position of the flavonoid A-ring.; UDP-Glycosyltransferase superfamily protein; FUNCTIONS IN: UDP-glycosyltransferase activity, UDP-glucosyltransferase activity, anthocyanin 5-O-glucosyltransferase activity; INVOLVED IN: metabolic process; LOCATED IN: mitochondrion; EXPRESSED IN…	0.758873	0.000104854
900	Sl14	Solyc01g088590	Sl93	Solyc04g071600	'not assigned.unknown'	' no hits & (original description: no original description)'	0.757373	0.000110212
613	Sl14	Solyc01g088590	Sl69	Solyc01g067890	'secondary metabolism.isoprenoids.non-mevalonate pathway.DXS'	(o78328|dxs_capan : 1385.NA) Probable 1-deoxy-D-xylulose-5-phosphate synthase, chloroplast precursor (EC 2.2.1.7) (1-deoxyxylulose-5-phosphate synthase) (DXP synthase) (DXPS) (CapTKT2) - Capsicum annuum (Bell pepper) & (at4g1556NA : 1232.NA) Encodes a protein with 1-deoxyxylulose 5-phosphate synthase activity involved in the MEP pathway. It is essential for chloroplast development in Arabidopsis;…	0.751267	0.000134509
129	Sl14	Solyc01g088590	Sl17	Solyc06g069430	'development.unspecified'	(q42429|agl8_soltu : 397.NA) Agamous-like MADS-box protein AGL8 homolog (POTM1-1) - Solanum tuberosum (Potato) & (at5g6NA91NA : 261.NA) MADS box gene negatively regulated by APETALA1; AGAMOUS-like 8 (AGL8); FUNCTIONS IN: sequence-specific DNA binding transcription factor activity; INVOLVED IN: positive regulation of flower development, maintenance of inflorescence meristem identity, fruit develop…	0.745084	0.000163658
387	Sl14	Solyc01g088590	Sl38	Solyc09g010210	'misc.gluco-, galacto- and mannosidases.endoglucanase'	(at1g7NA71NA : 776.NA) endo-1,4-beta-glucanase. Involved in cell elongation.; glycosyl hydrolase 9B1 (GH9B1); FUNCTIONS IN: cellulase activity, hydrolase activity, hydrolyzing O-glycosyl compounds; INVOLVED IN: response to cyclopentenone, cell wall modification involved in multidimensional cell growth; LOCATED IN: chloroplast; EXPRESSED IN: 2NA plant structures; EXPRESSED DURING: 12 growth stages…	0.744022	0.000169171
934	Sl14	Solyc01g088590	Sl94	Solyc04g071590	'not assigned.unknown'	' no hits & (original description: no original description)'	0.737537	0.000206427
1351	Sl14	Solyc01g088590	Sl118	Solyc08g069060	'misc.UDP glucosyl and glucoronyl transferases'	(at1g7781NA : 543.NA) Galactosyltransferase family protein; FUNCTIONS IN: transferase activity, transferring glycosyl groups, beta-1,3-galactosyltransferase activity; INVOLVED IN: protein amino acid glycosylation; LOCATED IN: Golgi apparatus; EXPRESSED IN: 2NA plant structures; EXPRESSED DURING: 13 growth stages; CONTAINS InterPro DOMAIN/s: Glycosyl transferase, family 31 (InterPro:IPRNANA2659); …	0.731062	0.000250416
302	Sl14	Solyc01g088590	Sl33	Solyc08g080090	'not assigned.unknown'	(at4g2292NA : 324.NA) Similar to the tomato senescence-inducible chloroplast stay-green protein 1. It is upregulated during maximal senescence in the Arabidopsis life cycle, especially in senescent leaves.; NON-YELLOWING 1 (NYE1); FUNCTIONS IN: molecular_function unknown; INVOLVED IN: chlorophyll catabolic process; LOCATED IN: chloroplast; EXPRESSED IN: 22 plant structures; EXPRESSED DURING: 14 g…	0.724962	0.000298946
1306	Sl14	Solyc01g088590	Sl117	Solyc12g013690	'misc.oxidases - copper, flavone etc'	(at5gNA532NA : 394.NA) FAD/NAD(P)-binding oxidoreductase family protein; FUNCTIONS IN: monooxygenase activity; INVOLVED IN: oxidation reduction; LOCATED IN: cellular_component unknown; EXPRESSED IN: 8 plant structures; EXPRESSED DURING: 9 growth stages; CONTAINS InterPro DOMAIN/s: Monooxygenase, FAD-binding (InterPro:IPRNANA2938); BEST Arabidopsis thaliana protein match is: FAD/NAD(P)-binding oxi…	0.721739	0.000327672
1575	Sl14	Solyc01g088590	Sl123	Solyc08g008330	'not assigned.unknown'	' no hits & (original description: no original description)'	0.699337	0.00060026
2535	Sl14	Solyc01g088590	Sl172	Solyc09g082700	#N/A	#N/A	0.690159	0.000757654
470	Sl14	Solyc01g088590	Sl57	Solyc08g066950	'secondary metabolism.isoprenoids.non-mevalonate pathway.DXS'	(at5g1138NA : 935.NA) Encodes a protein postulated to have 1-deoxy-D-xylulose 5-phosphate synthase activity.; 1-deoxy-D-xylulose 5-phosphate synthase 3 (DXPS3); FUNCTIONS IN: 1-deoxy-D-xylulose-5-phosphate synthase activity; INVOLVED IN: terpenoid biosynthetic process; EXPRESSED IN: 23 plant structures; EXPRESSED DURING: 15 growth stages; CONTAINS InterPro DOMAIN/s: Transketolase-like, pyrimidine…	0.685895	0.000841874
196	Sl14	Solyc01g088590	Sl26	Solyc10g081650	'secondary metabolism.isoprenoids.carotenoids.carotenoid isomerase'	(at1gNA682NA : 923.NA) Encodes carotenoid isomerase. Catalyzes the isomerization of poly-cis-carotenoids to all-trans-carotenoids. Together with PDS and ZDS, CRTiso is required to complete the synthesis of lycopene from phytoene.; carotenoid isomerase (CRTISO); CONTAINS InterPro DOMAIN/s: Fumarate reductase/succinate dehydrogenase flavoprotein, N-terminal (InterPro:IPRNANA3953), Carotene isomeras…	0.676622	0.00105267
441	Sl14	Solyc01g088590	Sl55	Solyc07g056570	'hormone metabolism.abscisic acid.synthesis-degradation.synthesis.9-cis-epoxycarotenoid dioxygenase'	(at3g1444NA : 855.NA) Encodes 9-<i>cis</i>-epoxycarotenoid dioxygenase, a key enzyme in the biosynthesis of abscisic acid. Regulated in response to drought and salinity. Expressed in roots, flowers and seeds. Localized to the chloroplast stroma and thylakoid membrane.; nine-cis-epoxycarotenoid dioxygenase 3 (NCED3); CONTAINS InterPro DOMAIN/s: Carotenoid oxygenase (InterPro:IPRNANA4294); BEST Ara…	0.673492	0.00113319
1036	Sl14	Solyc01g088590	Sl98	Solyc12g049560	'RNA.regulation of transcription.AP2/EREBP, APETALA2/Ethylene-responsive element binding protein family'	(at1g5391NA : 177.NA) encodes a member of the ERF (ethylene response factor) subfamily B-2 of ERF/AP2 transcription factor family (RAP2.12). The protein contains one AP2 domain. There are 5 members in this subfamily including RAP2.2 AND RAP2.12.; related to AP2 12 (RAP2.12); FUNCTIONS IN: DNA binding, sequence-specific DNA binding transcription factor activity; INVOLVED IN: regulation of transcri…	0.667819	0.00129234
2238	Sl14	Solyc01g088590	Sl160	Solyc03g118290	'RNA.regulation of transcription.ARF, Auxin Response Factor family'	(at5g62NANANA : 975.NA) Encodes an auxin response factor. Mutants have many defects including enlarged rosette leaves, reduced fertility, later senescence, hypocotyl elongation defects, enlarged seeds and enlarged cotyledons. May not mediate auxin effects. Increase in seed size due to increased cell proliferation.; auxin response factor 2 (ARF2); FUNCTIONS IN: protein binding, sequence-specific D…	0.652363	0.0018242
1094	Sl14	Solyc01g088590	Sl105	Solyc11g065700	'RNA.regulation of transcription.CCAAT box binding factor family, HAP2'	(at5g1284NA : 157.NA) Encodes a subunit of CCAAT-binding complex, binds to CCAAT box motif present in some plant promoter sequences. One of three members of this class (HAP2A, HAP2B, HAP2C), it is expressed in vegetative and reproductive tissues.; "nuclear factor Y, subunit A1" (NF-YA1); CONTAINS InterPro DOMAIN/s: CCAAT-binding transcription factor, subunit B (InterPro:IPRNANA1289), CCAAT-bindin…	0.615137	0.00389294
252	Sl14	Solyc01g088590	Sl29	Solyc03g111720	'protein.postranslational modification'	(p54152|msra_fraan : 313.NA) Peptide methionine sulfoxide reductase (EC 1.8.4.11) (Protein-methionine-S-oxide reductase) (Peptide-methionine (S)-S-oxide reductase) (Peptide Met(O) reductase) (Fruit-ripening protein E4) - Fragaria ananassa (Strawberry) & (gnl|cdd|36848 : 263.NA) no description available & (at5g6164NA : 262.NA) ubiquitous enzyme that repairs oxidatively damaged proteins; peptidemet…	0.60357	0.0048363
1889	Sl14	Solyc01g088590	Sl137	Solyc12g013700	'hormone metabolism.auxin.induced-regulated-responsive-activated'	(at4g2745NA : 395.NA) Aluminium induced protein with YGL and LRDR motifs; FUNCTIONS IN: molecular_function unknown; INVOLVED IN: biological_process unknown; LOCATED IN: cytosol, nucleus, plasma membrane; EXPRESSED IN: 25 plant structures; EXPRESSED DURING: 14 growth stages; BEST Arabidopsis thaliana protein match is: Aluminium induced protein with YGL and LRDR motifs (TAIR:AT3G1545NA.1); Has 3NA2…	0.599434	0.0052163
179	Sl14	Solyc01g088590	Sl25	Solyc12g087830	'RNA.regulation of transcription.MADS box transcription factor family'	(at1g2631NA : 1NA4.NA) Floral homeotic gene encoding a MADS domain protein homologous to AP1. Enhances the flower to shoot transformation in ap1 mutants.; CAULIFLOWER (CAL); FUNCTIONS IN: DNA binding, sequence-specific DNA binding transcription factor activity; INVOLVED IN: positive regulation of flower development, floral meristem determinacy; LOCATED IN: nucleus; EXPRESSED IN: 12 plant structur…	0.596386	0.00551191
793	Sl14	Solyc01g088590	Sl83	Solyc11g017470	'development.unspecified'	(at1gNA172NA : 357.NA) Belongs to a large family of putative transcriptional activators with NAC domain. Transcript level increases in response to wounding and abscisic acid. ATAF1 attentuates ABA signaling and sythesis. Mutants are hyposensitive to ABA.; ATAF1; CONTAINS InterPro DOMAIN/s: No apical meristem (NAM) protein (InterPro:IPRNANA3441); BEST Arabidopsis thaliana protein match is: NAC dom…	0.594974	0.00565333
2586	Sl14	Solyc01g088590	Sl173	Solyc11g017470	'development.unspecified'	(at1gNA172NA : 357.NA) Belongs to a large family of putative transcriptional activators with NAC domain. Transcript level increases in response to wounding and abscisic acid. ATAF1 attentuates ABA signaling and sythesis. Mutants are hyposensitive to ABA.; ATAF1; CONTAINS InterPro DOMAIN/s: No apical meristem (NAM) protein (InterPro:IPRNANA3441); BEST Arabidopsis thaliana protein match is: NAC dom…	0.594974	0.00565333
150	Sl14	Solyc01g088590	Sl20	Solyc07g055920	'development.unspecified'	(q4NA872|ag_pangi : 241.NA) Floral homeotic protein AGAMOUS (GAG2) - Panax ginseng (Korean ginseng) & (at3g5878NA : 24NA.NA) One of two genes (SHP1 and SHP2) that are required for fruit dehiscence. The two genes control dehiscence zone differentiation and promote the lignification of adjacent cells.; SHATTERPROOF 1 (SHP1); FUNCTIONS IN: protein binding, DNA binding, sequence-specific DNA binding …	0.57909	0.00746144
2027	Sl140	Solyc06g072650	Sl141	Solyc01g096070	'RNA.regulation of transcription.ARF, Auxin Response Factor family'	(at4g2398NA : 63NA.NA) Encodes auxin response factor 9 (ARF9).; auxin response factor 9 (ARF9); FUNCTIONS IN: sequence-specific DNA binding transcription factor activity; INVOLVED IN: regulation of transcription, DNA-dependent; LOCATED IN: nucleus; EXPRESSED IN: 22 plant structures; EXPRESSED DURING: 13 growth stages; CONTAINS InterPro DOMAIN/s: Aux/IAA-ARF-dimerisation (InterPro:IPRNA11525), Tra…	0.955157	5.91547e-11
2132	Sl140	Solyc06g072650	Sl148	Solyc01g103050	'RNA.regulation of transcription.ARF, Auxin Response Factor family'	(at1g5975NA : 828.NA) Encodes a member of the auxin response factor family. ARFs bind to the cis element 5'-TGTCTC-3' ARFs mediate changes in gene expression in response to auxin. ARF's form heterodimers with IAA/AUX genes. ARF1 enhances mutant phenotypes of ARF2 and may act with ARF2 to control aspects of maturation and senescence.ARF1:LUC and 3xHA:ARF1 proteins have a half-life of ~3-4 hours an…	0.94516	3.48885e-10
2110	Sl140	Solyc06g072650	Sl146	Solyc10g078370	'hormone metabolism.auxin.signal transduction'	(q67ul3|pin1c_orysa : 766.NA) Probable auxin efflux carrier component 1c (OsPIN1c) - Oryza sativa (Rice) & (at1g7359NA : 761.NA) Encodes an auxin efflux carrier involved in shoot and root development. It is involved in the maintenance of embryonic auxin gradients. Loss of function severely affects organ initiation, pin1 mutants are characterised by an inflorescence meristem that does not initiate…	0.937644	1.07806e-09
2366	Sl140	Solyc06g072650	Sl163	Solyc07g014620	'hormone metabolism.auxin.induced-regulated-responsive-activated'	(at5g2NA81NA : 92.NA) SAUR-like auxin-responsive protein family ; FUNCTIONS IN: calmodulin binding; INVOLVED IN: response to auxin stimulus; LOCATED IN: peroxisome; EXPRESSED IN: 1NA plant structures; EXPRESSED DURING: L mature pollen stage, M germinated pollen stage, 4 anthesis, petal differentiation and expansion stage; CONTAINS InterPro DOMAIN/s: Auxin responsive SAUR protein (InterPro:IPRNANA…	0.904966	4.23484e-08
2408	Sl140	Solyc06g072650	Sl167	Solyc05g056040	'RNA.regulation of transcription.ARF, Auxin Response Factor family'	(at2g4653NA : 298.NA) auxin response factor 11 (ARF11); FUNCTIONS IN: sequence-specific DNA binding transcription factor activity; INVOLVED IN: response to hormone stimulus, regulation of transcription, DNA-dependent, regulation of transcription; LOCATED IN: endomembrane system, nucleus; EXPRESSED IN: 21 plant structures; EXPRESSED DURING: 13 growth stages; CONTAINS InterPro DOMAIN/s: Aux/IAA-ARF…	0.866755	7.67489e-07
2046	Sl140	Solyc06g072650	Sl142	Solyc04g081240	'RNA.regulation of transcription.ARF, Auxin Response Factor family'	(at1g1985NA : 952.NA) Encodes a transcription factor (IAA24) mediating embryo axis formation and vascular development. Similar to AUXIN RESPONSIVE FACTOR 1 (ARF1) shown to bind to auxin responsive elements (AREs), and to the maize transcriptional activator VIVIPAROUS 1( VP1). In situ hybridization shows expression in provascular tissue of embryos, the emerging shoot primordia, then is restricted …	0.656857	0.00165346
2077	Sl140	Solyc06g072650	Sl144	Solyc10g080880	'hormone metabolism.auxin.signal transduction'	(q5smq9|pin1_orysa : 724.NA) Auxin efflux carrier component 1 (OsPIN1) (Ethylene insensitive root 1 homolog) - Oryza sativa (Rice) & (at1g7359NA : 72NA.NA) Encodes an auxin efflux carrier involved in shoot and root development. It is involved in the maintenance of embryonic auxin gradients. Loss of function severely affects organ initiation, pin1 mutants are characterised by an inflorescence meri…	0.58155	0.00715408
2352	Sl140	Solyc06g072650	Sl162	Solyc07g016180	'hormone metabolism.auxin.induced-regulated-responsive-activated'	(at1g1922NA : 617.NA) Encodes an auxin response factor that contains the conserved VP1-B3 DNA-binding domain at its N-terminus and the Aux/IAA-like domains III and IV present in most ARFs at its C-terminus. The protein interacts with IAA1 (yeast two hybrid) and other auxin response elements such as ER7 and ER9 (yeast one hybrid). ARF19 protein can complement many aspects of the arf7 mutant phenot…	0.578493	0.00753777
2424	Sl140	Solyc06g072650	Sl168	Solyc09g098090	#N/A	#N/A	0.57809	0.00758959
2133	Sl141	Solyc01g096070	Sl148	Solyc01g103050	'RNA.regulation of transcription.ARF, Auxin Response Factor family'	(at1g5975NA : 828.NA) Encodes a member of the auxin response factor family. ARFs bind to the cis element 5'-TGTCTC-3' ARFs mediate changes in gene expression in response to auxin. ARF's form heterodimers with IAA/AUX genes. ARF1 enhances mutant phenotypes of ARF2 and may act with ARF2 to control aspects of maturation and senescence.ARF1:LUC and 3xHA:ARF1 proteins have a half-life of ~3-4 hours an…	0.931728	2.38466e-09
2111	Sl141	Solyc01g096070	Sl146	Solyc10g078370	'hormone metabolism.auxin.signal transduction'	(q67ul3|pin1c_orysa : 766.NA) Probable auxin efflux carrier component 1c (OsPIN1c) - Oryza sativa (Rice) & (at1g7359NA : 761.NA) Encodes an auxin efflux carrier involved in shoot and root development. It is involved in the maintenance of embryonic auxin gradients. Loss of function severely affects organ initiation, pin1 mutants are characterised by an inflorescence meristem that does not initiate…	0.907478	3.35917e-08
2409	Sl141	Solyc01g096070	Sl167	Solyc05g056040	'RNA.regulation of transcription.ARF, Auxin Response Factor family'	(at2g4653NA : 298.NA) auxin response factor 11 (ARF11); FUNCTIONS IN: sequence-specific DNA binding transcription factor activity; INVOLVED IN: response to hormone stimulus, regulation of transcription, DNA-dependent, regulation of transcription; LOCATED IN: endomembrane system, nucleus; EXPRESSED IN: 21 plant structures; EXPRESSED DURING: 13 growth stages; CONTAINS InterPro DOMAIN/s: Aux/IAA-ARF…	0.853638	1.6994e-06
2367	Sl141	Solyc01g096070	Sl163	Solyc07g014620	'hormone metabolism.auxin.induced-regulated-responsive-activated'	(at5g2NA81NA : 92.NA) SAUR-like auxin-responsive protein family ; FUNCTIONS IN: calmodulin binding; INVOLVED IN: response to auxin stimulus; LOCATED IN: peroxisome; EXPRESSED IN: 1NA plant structures; EXPRESSED DURING: L mature pollen stage, M germinated pollen stage, 4 anthesis, petal differentiation and expansion stage; CONTAINS InterPro DOMAIN/s: Auxin responsive SAUR protein (InterPro:IPRNANA…	0.83853	3.88187e-06
2425	Sl141	Solyc01g096070	Sl168	Solyc09g098090	#N/A	#N/A	0.682003	0.000925537
2078	Sl141	Solyc01g096070	Sl144	Solyc10g080880	'hormone metabolism.auxin.signal transduction'	(q5smq9|pin1_orysa : 724.NA) Auxin efflux carrier component 1 (OsPIN1) (Ethylene insensitive root 1 homolog) - Oryza sativa (Rice) & (at1g7359NA : 72NA.NA) Encodes an auxin efflux carrier involved in shoot and root development. It is involved in the maintenance of embryonic auxin gradients. Loss of function severely affects organ initiation, pin1 mutants are characterised by an inflorescence meri…	0.59135	0.00603025
2353	Sl141	Solyc01g096070	Sl162	Solyc07g016180	'hormone metabolism.auxin.induced-regulated-responsive-activated'	(at1g1922NA : 617.NA) Encodes an auxin response factor that contains the conserved VP1-B3 DNA-binding domain at its N-terminus and the Aux/IAA-like domains III and IV present in most ARFs at its C-terminus. The protein interacts with IAA1 (yeast two hybrid) and other auxin response elements such as ER7 and ER9 (yeast one hybrid). ARF19 protein can complement many aspects of the arf7 mutant phenot…	0.566465	0.00921443
2079	Sl142	Solyc04g081240	Sl144	Solyc10g080880	'hormone metabolism.auxin.signal transduction'	(q5smq9|pin1_orysa : 724.NA) Auxin efflux carrier component 1 (OsPIN1) (Ethylene insensitive root 1 homolog) - Oryza sativa (Rice) & (at1g7359NA : 72NA.NA) Encodes an auxin efflux carrier involved in shoot and root development. It is involved in the maintenance of embryonic auxin gradients. Loss of function severely affects organ initiation, pin1 mutants are characterised by an inflorescence meri…	0.754681	0.00012041
2368	Sl142	Solyc04g081240	Sl163	Solyc07g014620	'hormone metabolism.auxin.induced-regulated-responsive-activated'	(at5g2NA81NA : 92.NA) SAUR-like auxin-responsive protein family ; FUNCTIONS IN: calmodulin binding; INVOLVED IN: response to auxin stimulus; LOCATED IN: peroxisome; EXPRESSED IN: 1NA plant structures; EXPRESSED DURING: L mature pollen stage, M germinated pollen stage, 4 anthesis, petal differentiation and expansion stage; CONTAINS InterPro DOMAIN/s: Auxin responsive SAUR protein (InterPro:IPRNANA…	0.564378	0.00953404
2465	Sl143	Solyc01g096340	Sl170	Solyc09g056360	#N/A	#N/A	0.845997	2.60896e-06
2466	Sl144	Solyc10g080880	Sl170	Solyc09g056360	#N/A	#N/A	0.662029	0.00147376
2112	Sl144	Solyc10g080880	Sl146	Solyc10g078370	'hormone metabolism.auxin.signal transduction'	(q67ul3|pin1c_orysa : 766.NA) Probable auxin efflux carrier component 1c (OsPIN1c) - Oryza sativa (Rice) & (at1g7359NA : 761.NA) Encodes an auxin efflux carrier involved in shoot and root development. It is involved in the maintenance of embryonic auxin gradients. Loss of function severely affects organ initiation, pin1 mutants are characterised by an inflorescence meristem that does not initiate…	0.618437	0.00365365
2410	Sl144	Solyc10g080880	Sl167	Solyc05g056040	'RNA.regulation of transcription.ARF, Auxin Response Factor family'	(at2g4653NA : 298.NA) auxin response factor 11 (ARF11); FUNCTIONS IN: sequence-specific DNA binding transcription factor activity; INVOLVED IN: response to hormone stimulus, regulation of transcription, DNA-dependent, regulation of transcription; LOCATED IN: endomembrane system, nucleus; EXPRESSED IN: 21 plant structures; EXPRESSED DURING: 13 growth stages; CONTAINS InterPro DOMAIN/s: Aux/IAA-ARF…	0.593764	0.00577697
2426	Sl144	Solyc10g080880	Sl168	Solyc09g098090	#N/A	#N/A	0.565693	0.00933166
2217	Sl145	Solyc02g037530	Sl158	Solyc02g085380	'hormone metabolism.auxin.induced-regulated-responsive-activated'	(at2g1846NA : 321.NA) like COV 3 (LCV3); CONTAINS InterPro DOMAIN/s: Protein of unknown function DUF5NA2 (InterPro:IPRNANA7462); BEST Arabidopsis thaliana protein match is: like COV 1 (TAIR:AT2G2NA13NA.1); Has 35333 Blast hits to 34131 proteins in 2444 species: Archae - 798; Bacteria - 22429; Metazoa - 974; Fungi - 991; Plants - 531; Viruses - NA; Other Eukaryotes - 961NA (source: NCBI BLink). & …	0.827276	6.8156e-06
2381	Sl145	Solyc02g037530	Sl164	Solyc04g081270	#N/A	#N/A	0.692832	0.000708572
2193	Sl145	Solyc02g037530	Sl156	Solyc08g065430	'transport.hormones.auxin'	(at5g5675NA : 514.NA) N-MYC downregulated-like 1 (NDL1); CONTAINS InterPro DOMAIN/s: Pollen specific protein SF21 (InterPro:IPRNA15511), Ndr (InterPro:IPRNANA4142); BEST Arabidopsis thaliana protein match is: N-MYC downregulated-like 3 (TAIR:AT2G1962NA.1); Has 776 Blast hits to 775 proteins in 111 species: Archae - 2; Bacteria - 48; Metazoa - 563; Fungi - NA; Plants - 132; Viruses - NA; Other Euk…	0.684493	0.000871248
2467	Sl145	Solyc02g037530	Sl170	Solyc09g056360	#N/A	#N/A	0.645837	0.00209827
2172	Sl145	Solyc02g037530	Sl154	Solyc03g114730	'hormone metabolism.auxin.induced-regulated-responsive-activated'	(at5g1574NA : 759.NA) O-fucosyltransferase family protein; CONTAINS InterPro DOMAIN/s: GDP-fucose protein O-fucosyltransferase (InterPro:IPRNA19378); BEST Arabidopsis thaliana protein match is: O-fucosyltransferase family protein (TAIR:AT3GNA225NA.1); Has 822 Blast hits to 815 proteins in 3NA species: Archae - NA; Bacteria - NA; Metazoa - NA; Fungi - NA; Plants - 822; Viruses - NA; Other Eukaryot…	0.619071	0.0036091
2203	Sl145	Solyc02g037530	Sl157	Solyc08g082630	'RNA.regulation of transcription.ARF, Auxin Response Factor family'	(at4g2398NA : 617.NA) Encodes auxin response factor 9 (ARF9).; auxin response factor 9 (ARF9); FUNCTIONS IN: sequence-specific DNA binding transcription factor activity; INVOLVED IN: regulation of transcription, DNA-dependent; LOCATED IN: nucleus; EXPRESSED IN: 22 plant structures; EXPRESSED DURING: 13 growth stages; CONTAINS InterPro DOMAIN/s: Aux/IAA-ARF-dimerisation (InterPro:IPRNA11525), Tran…	0.589288	0.00625372
2134	Sl146	Solyc10g078370	Sl148	Solyc01g103050	'RNA.regulation of transcription.ARF, Auxin Response Factor family'	(at1g5975NA : 828.NA) Encodes a member of the auxin response factor family. ARFs bind to the cis element 5'-TGTCTC-3' ARFs mediate changes in gene expression in response to auxin. ARF's form heterodimers with IAA/AUX genes. ARF1 enhances mutant phenotypes of ARF2 and may act with ARF2 to control aspects of maturation and senescence.ARF1:LUC and 3xHA:ARF1 proteins have a half-life of ~3-4 hours an…	0.941865	5.82774e-10
2411	Sl146	Solyc10g078370	Sl167	Solyc05g056040	'RNA.regulation of transcription.ARF, Auxin Response Factor family'	(at2g4653NA : 298.NA) auxin response factor 11 (ARF11); FUNCTIONS IN: sequence-specific DNA binding transcription factor activity; INVOLVED IN: response to hormone stimulus, regulation of transcription, DNA-dependent, regulation of transcription; LOCATED IN: endomembrane system, nucleus; EXPRESSED IN: 21 plant structures; EXPRESSED DURING: 13 growth stages; CONTAINS InterPro DOMAIN/s: Aux/IAA-ARF…	0.867887	7.13851e-07
2369	Sl146	Solyc10g078370	Sl163	Solyc07g014620	'hormone metabolism.auxin.induced-regulated-responsive-activated'	(at5g2NA81NA : 92.NA) SAUR-like auxin-responsive protein family ; FUNCTIONS IN: calmodulin binding; INVOLVED IN: response to auxin stimulus; LOCATED IN: peroxisome; EXPRESSED IN: 1NA plant structures; EXPRESSED DURING: L mature pollen stage, M germinated pollen stage, 4 anthesis, petal differentiation and expansion stage; CONTAINS InterPro DOMAIN/s: Auxin responsive SAUR protein (InterPro:IPRNANA…	0.799006	2.38818e-05
2439	Sl146	Solyc10g078370	Sl169	Solyc09g097970	#N/A	#N/A	0.693733	0.00069265
2354	Sl146	Solyc10g078370	Sl162	Solyc07g016180	'hormone metabolism.auxin.induced-regulated-responsive-activated'	(at1g1922NA : 617.NA) Encodes an auxin response factor that contains the conserved VP1-B3 DNA-binding domain at its N-terminus and the Aux/IAA-like domains III and IV present in most ARFs at its C-terminus. The protein interacts with IAA1 (yeast two hybrid) and other auxin response elements such as ER7 and ER9 (yeast one hybrid). ARF19 protein can complement many aspects of the arf7 mutant phenot…	0.643263	0.00221544
2427	Sl146	Solyc10g078370	Sl168	Solyc09g098090	#N/A	#N/A	0.589697	0.00620893
2140	Sl147	Solyc09g074520	Sl149	Solyc02g070260	'hormone metabolism.auxin.induced-regulated-responsive-activated'	(at2g3468NA : 2NA81.NA) isolated from differential screening of a cDNA library from auxin-treated root culture. sequence does not show homology to any known proteins and is predicted to be extracellular.; AUXIN-INDUCED IN ROOT CULTURES 9 (AIR9); INVOLVED IN: response to auxin stimulus, lateral root morphogenesis; LOCATED IN: plasma membrane; EXPRESSED IN: 23 plant structures; EXPRESSED DURING: 13…	0.927494	4.03438e-09
2162	Sl147	Solyc09g074520	Sl153	Solyc11g010600	'hormone metabolism.auxin.induced-regulated-responsive-activated'	(at5g6547NA : 691.NA) O-fucosyltransferase family protein; CONTAINS InterPro DOMAIN/s: GDP-fucose protein O-fucosyltransferase (InterPro:IPRNA19378); BEST Arabidopsis thaliana protein match is: O-fucosyltransferase family protein (TAIR:AT4G2453NA.1); Has 3NA2NA1 Blast hits to 17322 proteins in 78NA species: Archae - 12; Bacteria - 1396; Metazoa - 17338; Fungi - 3422; Plants - 5NA37; Viruses - NA;…	0.912173	2.13938e-08
2153	Sl147	Solyc09g074520	Sl152	Solyc11g069190	'RNA.regulation of transcription.ARF, Auxin Response Factor family'	(at5g6NA45NA : 847.NA) Encodes a member of the ARF family of transcription factors which mediate auxin responses. ARF4 appears to have redundant function with ETT(ARF3) in specifying abaxial cell identity.; auxin response factor 4 (ARF4); FUNCTIONS IN: sequence-specific DNA binding transcription factor activity; INVOLVED IN: vegetative phase change, regulation of transcription, DNA-dependent, aba…	0.848525	2.26987e-06
2173	Sl147	Solyc09g074520	Sl154	Solyc03g114730	'hormone metabolism.auxin.induced-regulated-responsive-activated'	(at5g1574NA : 759.NA) O-fucosyltransferase family protein; CONTAINS InterPro DOMAIN/s: GDP-fucose protein O-fucosyltransferase (InterPro:IPRNA19378); BEST Arabidopsis thaliana protein match is: O-fucosyltransferase family protein (TAIR:AT3GNA225NA.1); Has 822 Blast hits to 815 proteins in 3NA species: Archae - NA; Bacteria - NA; Metazoa - NA; Fungi - NA; Plants - 822; Viruses - NA; Other Eukaryot…	0.759776	0.000101737
2180	Sl147	Solyc09g074520	Sl155	Solyc12g098600	#N/A	#N/A	0.740226	0.000190206
2144	Sl147	Solyc09g074520	Sl151	Solyc02g078380	'hormone metabolism.auxin.induced-regulated-responsive-activated'	(gnl|cdd|48483 : 335.NA) no description available & (p248NA5|tsjt1_tobac : 251.NA) Stem-specific protein TSJT1 - Nicotiana tabacum (Common tobacco) & (at4g2745NA : 218.NA) Aluminium induced protein with YGL and LRDR motifs; FUNCTIONS IN: molecular_function unknown; INVOLVED IN: biological_process unknown; LOCATED IN: cytosol, nucleus, plasma membrane; EXPRESSED IN: 25 plant structures; EXPRESSED …	0.671939	0.00117503
2412	Sl148	Solyc01g103050	Sl167	Solyc05g056040	'RNA.regulation of transcription.ARF, Auxin Response Factor family'	(at2g4653NA : 298.NA) auxin response factor 11 (ARF11); FUNCTIONS IN: sequence-specific DNA binding transcription factor activity; INVOLVED IN: response to hormone stimulus, regulation of transcription, DNA-dependent, regulation of transcription; LOCATED IN: endomembrane system, nucleus; EXPRESSED IN: 21 plant structures; EXPRESSED DURING: 13 growth stages; CONTAINS InterPro DOMAIN/s: Aux/IAA-ARF…	0.924122	5.99828e-09
2370	Sl148	Solyc01g103050	Sl163	Solyc07g014620	'hormone metabolism.auxin.induced-regulated-responsive-activated'	(at5g2NA81NA : 92.NA) SAUR-like auxin-responsive protein family ; FUNCTIONS IN: calmodulin binding; INVOLVED IN: response to auxin stimulus; LOCATED IN: peroxisome; EXPRESSED IN: 1NA plant structures; EXPRESSED DURING: L mature pollen stage, M germinated pollen stage, 4 anthesis, petal differentiation and expansion stage; CONTAINS InterPro DOMAIN/s: Auxin responsive SAUR protein (InterPro:IPRNANA…	0.880102	3.12293e-07
2355	Sl148	Solyc01g103050	Sl162	Solyc07g016180	'hormone metabolism.auxin.induced-regulated-responsive-activated'	(at1g1922NA : 617.NA) Encodes an auxin response factor that contains the conserved VP1-B3 DNA-binding domain at its N-terminus and the Aux/IAA-like domains III and IV present in most ARFs at its C-terminus. The protein interacts with IAA1 (yeast two hybrid) and other auxin response elements such as ER7 and ER9 (yeast one hybrid). ARF19 protein can complement many aspects of the arf7 mutant phenot…	0.736521	0.000212857
2440	Sl148	Solyc01g103050	Sl169	Solyc09g097970	#N/A	#N/A	0.700742	0.000578817
2428	Sl148	Solyc01g103050	Sl168	Solyc09g098090	#N/A	#N/A	0.584706	0.00677486
2154	Sl149	Solyc02g070260	Sl152	Solyc11g069190	'RNA.regulation of transcription.ARF, Auxin Response Factor family'	(at5g6NA45NA : 847.NA) Encodes a member of the ARF family of transcription factors which mediate auxin responses. ARF4 appears to have redundant function with ETT(ARF3) in specifying abaxial cell identity.; auxin response factor 4 (ARF4); FUNCTIONS IN: sequence-specific DNA binding transcription factor activity; INVOLVED IN: vegetative phase change, regulation of transcription, DNA-dependent, aba…	0.929597	3.11988e-09
2163	Sl149	Solyc02g070260	Sl153	Solyc11g010600	'hormone metabolism.auxin.induced-regulated-responsive-activated'	(at5g6547NA : 691.NA) O-fucosyltransferase family protein; CONTAINS InterPro DOMAIN/s: GDP-fucose protein O-fucosyltransferase (InterPro:IPRNA19378); BEST Arabidopsis thaliana protein match is: O-fucosyltransferase family protein (TAIR:AT4G2453NA.1); Has 3NA2NA1 Blast hits to 17322 proteins in 78NA species: Archae - 12; Bacteria - 1396; Metazoa - 17338; Fungi - 3422; Plants - 5NA37; Viruses - NA;…	0.876773	3.94562e-07
2174	Sl149	Solyc02g070260	Sl154	Solyc03g114730	'hormone metabolism.auxin.induced-regulated-responsive-activated'	(at5g1574NA : 759.NA) O-fucosyltransferase family protein; CONTAINS InterPro DOMAIN/s: GDP-fucose protein O-fucosyltransferase (InterPro:IPRNA19378); BEST Arabidopsis thaliana protein match is: O-fucosyltransferase family protein (TAIR:AT3GNA225NA.1); Has 822 Blast hits to 815 proteins in 3NA species: Archae - NA; Bacteria - NA; Metazoa - NA; Fungi - NA; Plants - 822; Viruses - NA; Other Eukaryot…	0.754805	0.000119924
2145	Sl149	Solyc02g070260	Sl151	Solyc02g078380	'hormone metabolism.auxin.induced-regulated-responsive-activated'	(gnl|cdd|48483 : 335.NA) no description available & (p248NA5|tsjt1_tobac : 251.NA) Stem-specific protein TSJT1 - Nicotiana tabacum (Common tobacco) & (at4g2745NA : 218.NA) Aluminium induced protein with YGL and LRDR motifs; FUNCTIONS IN: molecular_function unknown; INVOLVED IN: biological_process unknown; LOCATED IN: cytosol, nucleus, plasma membrane; EXPRESSED IN: 25 plant structures; EXPRESSED …	0.6861	0.00083766
2181	Sl149	Solyc02g070260	Sl155	Solyc12g098600	#N/A	#N/A	0.662575	0.0014558
2441	Sl149	Solyc02g070260	Sl169	Solyc09g097970	#N/A	#N/A	0.584978	0.00674294
325	Sl15	Solyc03g005020	Sl34	Solyc10g080210	'cell wall.degradation.pectate lyases and polygalacturonases'	(p35336|pglr_actch : 4NA3.NA) Polygalacturonase precursor (EC 3.2.1.15) (PG) (Pectinase) - Actinidia chinensis (Kiwi) (Yangtao) & (gnl|cdd|84675 : 371.NA) no description available & (at3gNA797NA : 359.NA) Required for pollen separation during normal development. In qrt mutants, the outer walls of the four meiotic products of the pollen mother cell are fused, and pollen grains are released in tetr…	0.994556	0
216	Sl15	Solyc03g005020	Sl27	Solyc01g095080	'hormone metabolism.ethylene.synthesis-degradation.1-aminocyclopropane-1-carboxylate synthase'	(qNA7262|1a1c_tobac : 875.NA) 1-aminocyclopropane-1-carboxylate synthase (EC 4.4.1.14) (ACC synthase) (S-adenosyl-L-methionine methylthioadenosine-lyase) - Nicotiana tabacum (Common tobacco) & (at1gNA148NA : 672.NA) a member of the 1-aminocyclopropane-1-carboxylate (ACC) synthase (S-adenosyl-L-methionine methylthioadenosine-lyase, EC 4.4.1.14) gene family, isolated from a flower-specific cDNA lib…	0.992569	0
146	Sl15	Solyc03g005020	Sl18	Solyc05g012020	'RNA.regulation of transcription.MADS box transcription factor family'	(q39685|cmb1_diaca : 266.NA) MADS-box protein CMB1 - Dianthus caryophyllus (Carnation) (Clove pink) & (at3gNA231NA : 248.NA) MADS-box protein, binds K domain of AG in vivo; SEPALLATA 2 (SEP2); FUNCTIONS IN: protein binding, DNA binding, sequence-specific DNA binding transcription factor activity; INVOLVED IN: flower development, ovule development; LOCATED IN: nucleus; EXPRESSED IN: 12 plant struc…	0.990931	0
1265	Sl15	Solyc03g005020	Sl116	Solyc02g068310	'misc.oxidases - copper, flavone etc'	(at1g1413NA : 344.NA) 2-oxoglutarate (2OG) and Fe(II)-dependent oxygenase superfamily protein; FUNCTIONS IN: oxidoreductase activity, acting on paired donors, with incorporation or reduction of molecular oxygen, 2-oxoglutarate as one donor, and incorporation of one atom each of oxygen into both donors, oxidoreductase activity; INVOLVED IN: biological_process unknown; LOCATED IN: nucleus; EXPRESSE…	0.989393	0
1226	Sl15	Solyc03g005020	Sl115	Solyc10g083400	'misc.cytochrome P450'	(at2g2769NA : 578.NA) Encodes a CYP94C1. Has highest omega-hydroxylase activity with 9,1NA-epoxystearic acid, while also metabolized lauric acid (C12:NA) and C18 unsaturated fatty acids. Gene expression is induced in response to wounding and jasmonic acid treatment.; "cytochrome P45NA, family 94, subfamily C, polypeptide 1" (CYP94C1); CONTAINS InterPro DOMAIN/s: Cytochrome P45NA (InterPro:IPRNANA…	0.981996	1.77636e-14
1713	Sl15	Solyc03g005020	Sl127	Solyc04g005630	'RNA.regulation of transcription.unclassified'	(at4gNA299NA : 668.NA) Mitochondrial transcription termination factor family protein; CONTAINS InterPro DOMAIN/s: Mitochodrial transcription termination factor-related (InterPro:IPRNANA369NA); BEST Arabidopsis thaliana protein match is: Mitochondrial transcription termination factor family protein (TAIR:AT2G44NA2NA.1); Has 15NANA Blast hits to 957 proteins in 84 species: Archae - NA; Bacteria - 2…	0.980602	3.44169e-14
1352	Sl15	Solyc03g005020	Sl118	Solyc08g069060	'misc.UDP glucosyl and glucoronyl transferases'	(at1g7781NA : 543.NA) Galactosyltransferase family protein; FUNCTIONS IN: transferase activity, transferring glycosyl groups, beta-1,3-galactosyltransferase activity; INVOLVED IN: protein amino acid glycosylation; LOCATED IN: Golgi apparatus; EXPRESSED IN: 2NA plant structures; EXPRESSED DURING: 13 growth stages; CONTAINS InterPro DOMAIN/s: Glycosyl transferase, family 31 (InterPro:IPRNANA2659); …	0.976432	1.95621e-13
1489	Sl15	Solyc03g005020	Sl121	Solyc03g095880	'not assigned.unknown'	' no hits & (original description: no original description)'	0.976409	1.97398e-13
1659	Sl15	Solyc03g005020	Sl126	Solyc01g080410	'protein.postranslational modification'	(at4gNA483NA : 233.NA) methionine sulfoxide reductase B5 (MSRB5); FUNCTIONS IN: peptide-methionine-(S)-S-oxide reductase activity; INVOLVED IN: oxidation reduction; LOCATED IN: cytosol; EXPRESSED IN: 24 plant structures; EXPRESSED DURING: 14 growth stages; CONTAINS InterPro DOMAIN/s: Methionine sulphoxide reductase B (InterPro:IPRNANA2579), Mss4-like (InterPro:IPRNA11NA57); BEST Arabidopsis thali…	0.975938	2.35367e-13
1443	Sl15	Solyc03g005020	Sl120	Solyc01g095900	'not assigned.no ontology.tetratricopeptide repeat (TPR)'	(at1gNA132NA : 1786.NA) Tetratricopeptide repeat (TPR)-like superfamily protein; FUNCTIONS IN: binding; LOCATED IN: cellular_component unknown; EXPRESSED IN: 24 plant structures; EXPRESSED DURING: 14 growth stages; CONTAINS InterPro DOMAIN/s: Tetratricopeptide-like helical (InterPro:IPRNA1199NA), Tetratricopeptide repeat-containing (InterPro:IPRNA13NA26), Tetratricopeptide repeat (InterPro:IPRNA1…	0.975689	2.58016e-13
1397	Sl15	Solyc03g005020	Sl119	Solyc10g008470	'not assigned.no ontology'	(at1gNA362NA : 353.NA) ELMO/CED-12 family protein; FUNCTIONS IN: molecular_function unknown; INVOLVED IN: phagocytosis; LOCATED IN: cytoskeleton; EXPRESSED IN: 16 plant structures; EXPRESSED DURING: 6 growth stages; CONTAINS InterPro DOMAIN/s: Engulfment/cell motility, ELMO (InterPro:IPRNANA6816); BEST Arabidopsis thaliana protein match is: ELMO/CED-12 family protein (TAIR:AT3GNA361NA.1); Has 828…	0.97117	1.17684e-12
365	Sl15	Solyc03g005020	Sl37	Solyc06g051800	'cell wall.modification'	(at2g397NANA : 4NA9.NA) putative expansin. Naming convention from the Expansin Working Group (Kende et al, 2NANA4. Plant Mol Bio). Involved in the formation of nematode-induced syncytia in roots of Arabidopsis thaliana.; expansin A4 (EXPA4); CONTAINS InterPro DOMAIN/s: Barwin-related endoglucanase (InterPro:IPRNANA9NANA9), Pollen allergen, N-terminal (InterPro:IPRNA14734), Expansin (InterPro:IPRN…	0.959274	2.52451e-11
115	Sl15	Solyc03g005020	Sl16	Solyc03g083910	'major CHO metabolism.degradation.sucrose.invertases.vacuolar'	(p93761|inv1_capan : 11NA3.NA) Acid beta-fructofuranosidase AIV-18 (EC 3.2.1.26) (Acid sucrose hydrolase) (Acid invertase) - Capsicum annuum (Bell pepper) & (at1g6266NA : 726.NA) Glycosyl hydrolases family 32 protein; FUNCTIONS IN: hydrolase activity, hydrolyzing O-glycosyl compounds; INVOLVED IN: sucrose catabolic process, using beta-fructofuranosidase, carbohydrate metabolic process; LOCATED IN…	0.957433	3.73315e-11
2295	Sl15	Solyc03g005020	Sl161	Solyc06g084390	'hormone metabolism.auxin.signal transduction'	(p33491|abp2_tobac : 352.NA) Auxin-binding protein T92 precursor (ABP) - Nicotiana tabacum (Common tobacco) & (gnl|cdd|85846 : 311.NA) no description available & (at4gNA298NA : 268.NA) Auxin binding protein involved in cell elongation and cell division. ABP1 is ubiquitinated in vitro and in planta by AtRma2.; endoplasmic reticulum auxin binding protein 1 (ABP1); FUNCTIONS IN: auxin binding; INVOL…	0.956548	4.47771e-11
901	Sl15	Solyc03g005020	Sl93	Solyc04g071600	'not assigned.unknown'	' no hits & (original description: no original description)'	0.956369	4.64366e-11
973	Sl15	Solyc03g005020	Sl95	Solyc04g071580	'not assigned.unknown'	' no hits & (original description: no original description)'	0.953773	7.73785e-11
1533	Sl15	Solyc03g005020	Sl122	Solyc09g064730	'not assigned.unknown'	' no hits & (original description: no original description)'	0.948149	2.13021e-10
1941	Sl15	Solyc03g005020	Sl138	Solyc09g092500	'hormone metabolism.auxin.synthesis-degradation'	(at4g14NA9NA : 451.NA) The At4g14NA9NA encodes a anthocyanidin 5-O-glucosyltransferase specifically glucosylating the 5-position of the flavonoid A-ring.; UDP-Glycosyltransferase superfamily protein; FUNCTIONS IN: UDP-glycosyltransferase activity, UDP-glucosyltransferase activity, anthocyanin 5-O-glucosyltransferase activity; INVOLVED IN: metabolic process; LOCATED IN: mitochondrion; EXPRESSED IN…	0.948125	2.13883e-10
130	Sl15	Solyc03g005020	Sl17	Solyc06g069430	'development.unspecified'	(q42429|agl8_soltu : 397.NA) Agamous-like MADS-box protein AGL8 homolog (POTM1-1) - Solanum tuberosum (Potato) & (at5g6NA91NA : 261.NA) MADS box gene negatively regulated by APETALA1; AGAMOUS-like 8 (AGL8); FUNCTIONS IN: sequence-specific DNA binding transcription factor activity; INVOLVED IN: positive regulation of flower development, maintenance of inflorescence meristem identity, fruit develop…	0.944174	4.08075e-10
935	Sl15	Solyc03g005020	Sl94	Solyc04g071590	'not assigned.unknown'	' no hits & (original description: no original description)'	0.943022	4.88362e-10
1183	Sl15	Solyc03g005020	Sl114	Solyc09g066150	'misc.cytochrome P450'	(at1g3454NA : 418.NA) member of CYP94D; "cytochrome P45NA, family 94, subfamily D, polypeptide 1" (CYP94D1); FUNCTIONS IN: electron carrier activity, monooxygenase activity, iron ion binding, oxygen binding, heme binding; INVOLVED IN: oxidation reduction; LOCATED IN: endomembrane system; CONTAINS InterPro DOMAIN/s: Cytochrome P45NA (InterPro:IPRNANA1128), Cytochrome P45NA, E-class, group I (Inter…	0.937327	1.12712e-09
867	Sl15	Solyc03g005020	Sl92	Solyc04g071610	'not assigned.unknown'	' no hits & (original description: no original description)'	0.934673	1.62115e-09
2482	Sl15	Solyc03g005020	Sl171	Solyc09g082690	'signalling.light'	(p11432|eli_pea : 153.NA) Early light-induced protein, chloroplast precursor (ELIP) - Pisum sativum (Garden pea) & (at3g2284NA : 152.NA) Encodes an early light-inducible protein.; EARLY LIGHT-INDUCABLE PROTEIN (ELIP1); BEST Arabidopsis thaliana protein match is: Chlorophyll A-B binding family protein (TAIR:AT4G1469NA.1); Has 319 Blast hits to 319 proteins in 5NA species: Archae - NA; Bacteria - 5…	0.93442	1.67691e-09
197	Sl15	Solyc03g005020	Sl26	Solyc10g081650	'secondary metabolism.isoprenoids.carotenoids.carotenoid isomerase'	(at1gNA682NA : 923.NA) Encodes carotenoid isomerase. Catalyzes the isomerization of poly-cis-carotenoids to all-trans-carotenoids. Together with PDS and ZDS, CRTiso is required to complete the synthesis of lycopene from phytoene.; carotenoid isomerase (CRTISO); CONTAINS InterPro DOMAIN/s: Fumarate reductase/succinate dehydrogenase flavoprotein, N-terminal (InterPro:IPRNANA3953), Carotene isomeras…	0.933786	1.82438e-09
303	Sl15	Solyc03g005020	Sl33	Solyc08g080090	'not assigned.unknown'	(at4g2292NA : 324.NA) Similar to the tomato senescence-inducible chloroplast stay-green protein 1. It is upregulated during maximal senescence in the Arabidopsis life cycle, especially in senescent leaves.; NON-YELLOWING 1 (NYE1); FUNCTIONS IN: molecular_function unknown; INVOLVED IN: chlorophyll catabolic process; LOCATED IN: chloroplast; EXPRESSED IN: 22 plant structures; EXPRESSED DURING: 14 g…	0.912541	2.06292e-08
388	Sl15	Solyc03g005020	Sl38	Solyc09g010210	'misc.gluco-, galacto- and mannosidases.endoglucanase'	(at1g7NA71NA : 776.NA) endo-1,4-beta-glucanase. Involved in cell elongation.; glycosyl hydrolase 9B1 (GH9B1); FUNCTIONS IN: cellulase activity, hydrolase activity, hydrolyzing O-glycosyl compounds; INVOLVED IN: response to cyclopentenone, cell wall modification involved in multidimensional cell growth; LOCATED IN: chloroplast; EXPRESSED IN: 2NA plant structures; EXPRESSED DURING: 12 growth stages…	0.904297	4.49966e-08
1576	Sl15	Solyc03g005020	Sl123	Solyc08g008330	'not assigned.unknown'	' no hits & (original description: no original description)'	0.894693	1.02631e-07
614	Sl15	Solyc03g005020	Sl69	Solyc01g067890	'secondary metabolism.isoprenoids.non-mevalonate pathway.DXS'	(o78328|dxs_capan : 1385.NA) Probable 1-deoxy-D-xylulose-5-phosphate synthase, chloroplast precursor (EC 2.2.1.7) (1-deoxyxylulose-5-phosphate synthase) (DXP synthase) (DXPS) (CapTKT2) - Capsicum annuum (Bell pepper) & (at4g1556NA : 1232.NA) Encodes a protein with 1-deoxyxylulose 5-phosphate synthase activity involved in the MEP pathway. It is essential for chloroplast development in Arabidopsis;…	0.892487	1.22661e-07
1307	Sl15	Solyc03g005020	Sl117	Solyc12g013690	'misc.oxidases - copper, flavone etc'	(at5gNA532NA : 394.NA) FAD/NAD(P)-binding oxidoreductase family protein; FUNCTIONS IN: monooxygenase activity; INVOLVED IN: oxidation reduction; LOCATED IN: cellular_component unknown; EXPRESSED IN: 8 plant structures; EXPRESSED DURING: 9 growth stages; CONTAINS InterPro DOMAIN/s: Monooxygenase, FAD-binding (InterPro:IPRNANA2938); BEST Arabidopsis thaliana protein match is: FAD/NAD(P)-binding oxi…	0.883478	2.44599e-07
2536	Sl15	Solyc03g005020	Sl172	Solyc09g082700	#N/A	#N/A	0.848768	2.23946e-06
2239	Sl15	Solyc03g005020	Sl160	Solyc03g118290	'RNA.regulation of transcription.ARF, Auxin Response Factor family'	(at5g62NANANA : 975.NA) Encodes an auxin response factor. Mutants have many defects including enlarged rosette leaves, reduced fertility, later senescence, hypocotyl elongation defects, enlarged seeds and enlarged cotyledons. May not mediate auxin effects. Increase in seed size due to increased cell proliferation.; auxin response factor 2 (ARF2); FUNCTIONS IN: protein binding, sequence-specific D…	0.824368	7.8318e-06
169	Sl15	Solyc03g005020	Sl23	Solyc07g052700	'RNA.regulation of transcription.MADS box transcription factor family'	(at1g7798NA : 81.3) Encodes a member of the MIKC (MADS box, Keratin binding domain, and C terminal domain containing )family of transcriptional regulators. AGL66 is expressed in pollen.It forms heterodimers with other MICK family members (AGL1NA4). Involved in late stages of pollen development and pollen tube growth.; AGAMOUS-like 66 (AGL66); FUNCTIONS IN: sequence-specific DNA binding transcript…	0.787514	3.76481e-05
1890	Sl15	Solyc03g005020	Sl137	Solyc12g013700	'hormone metabolism.auxin.induced-regulated-responsive-activated'	(at4g2745NA : 395.NA) Aluminium induced protein with YGL and LRDR motifs; FUNCTIONS IN: molecular_function unknown; INVOLVED IN: biological_process unknown; LOCATED IN: cytosol, nucleus, plasma membrane; EXPRESSED IN: 25 plant structures; EXPRESSED DURING: 14 growth stages; BEST Arabidopsis thaliana protein match is: Aluminium induced protein with YGL and LRDR motifs (TAIR:AT3G1545NA.1); Has 3NA2…	0.749783	0.000141062
253	Sl15	Solyc03g005020	Sl29	Solyc03g111720	'protein.postranslational modification'	(p54152|msra_fraan : 313.NA) Peptide methionine sulfoxide reductase (EC 1.8.4.11) (Protein-methionine-S-oxide reductase) (Peptide-methionine (S)-S-oxide reductase) (Peptide Met(O) reductase) (Fruit-ripening protein E4) - Fragaria ananassa (Strawberry) & (gnl|cdd|36848 : 263.NA) no description available & (at5g6164NA : 262.NA) ubiquitous enzyme that repairs oxidatively damaged proteins; peptidemet…	0.74155	0.000182633
494	Sl15	Solyc03g005020	Sl58	Solyc01g087260	'secondary metabolism.isoprenoids.carotenoids.carotenoid cleavage dioxygenase'	(at3g6352NA : 852.NA) Encodes a protein with 9-<i>cis</i>-epoxycarotenoid dioxygenase activity. The enzyme was shown to act on a variety of carotenoid including &#946;-carotene, lutein, zeaxanthin, and all-<i>trans</i>-violaxanthin. When those compounds are used as substrates, the major reaction product detected is a C14 dialdehyde: 4,9-dimethyldodeca-2,4,6,8,1NA-pentaene-1,12-dial. The enzyme di…	0.731664	0.000246015
471	Sl15	Solyc03g005020	Sl57	Solyc08g066950	'secondary metabolism.isoprenoids.non-mevalonate pathway.DXS'	(at5g1138NA : 935.NA) Encodes a protein postulated to have 1-deoxy-D-xylulose 5-phosphate synthase activity.; 1-deoxy-D-xylulose 5-phosphate synthase 3 (DXPS3); FUNCTIONS IN: 1-deoxy-D-xylulose-5-phosphate synthase activity; INVOLVED IN: terpenoid biosynthetic process; EXPRESSED IN: 23 plant structures; EXPRESSED DURING: 15 growth stages; CONTAINS InterPro DOMAIN/s: Transketolase-like, pyrimidine…	0.709927	0.000453969
1618	Sl15	Solyc03g005020	Sl124	Solyc12g099810	'not assigned.unknown'	(at5g1217NA : 394.NA) Encodes one of the CRT-Like transporters (CLT1/AT5G1938NA, CLT2/AT4G2446NA, CLT3/AT5G1217NA). Required for glutathione homeostasis and stress responses. Mutants lacking these transporters are heavy metal-sensitive, glutathione(GSH)-deficient, and hypersensitive to Phytophthora infection.; CRT (chloroquine-resistance transporter)-like transporter 3 (CLT3); BEST Arabidopsis th…	0.700049	0.000589307
232	Sl15	Solyc03g005020	Sl28	Solyc07g049550	'hormone metabolism.ethylene.synthesis-degradation.1-aminocyclopropane-1-carboxylate oxidase'	(qNA85NA7|acco3_pethy : 554.NA) 1-aminocyclopropane-1-carboxylate oxidase 3 (EC 1.14.17.4) (ACC oxidase 3) (Ethylene-forming enzyme) (EFE) - Petunia hybrida (Petunia) & (at1gNA5NA1NA : 455.NA) Encodes 1-aminocyclopropane-1-carboxylate oxidase; ethylene-forming enzyme (EFE); FUNCTIONS IN: 1-aminocyclopropane-1-carboxylate oxidase activity; INVOLVED IN: response to fungus, ethylene biosynthetic pro…	0.691448	0.000733645
282	Sl15	Solyc03g005020	Sl31	Solyc04g079960	'secondary metabolism.isoprenoids.non-mevalonate pathway.geranylgeranyl pyrophosphate synthase'	(p8NANA42|ggpps_capan : 5NANA.NA) Geranylgeranyl pyrophosphate synthetase, chloroplast precursor (GGPP synthetase) (GGPS) [Includes: Dimethylallyltranstransferase (EC 2.5.1.1); Geranyltranstransferase (EC 2.5.1.1NA); Farnesyltranstransferase (EC 2.5.1.29)] - Capsicum an & (at4g3681NA : 379.NA) Encodes a protein with geranylgeranyl pyrophosphate synthase activity involved in isoprenoid biosynthesi…	0.685579	0.000848427
1053	Sl15	Solyc03g005020	Sl100	Solyc04g057880	'RNA.regulation of transcription.SET-domain transcriptional regulator family'	(at1g773NANA : 432.NA) Encodes a protein with histone lysine N-methyltransferase activity required specifically for the trimethylation of H3-K4 in FLC chromatin (and not in H3-K36 dimethylation). Acts as an inhibitor of flowering specifically involved in the autonomous promotion pathway. EFS also regulates the expression of genes involved in carotenoid biosynthesis.Modification of histone methyla…	0.683367	0.000895461
1764	Sl15	Solyc03g005020	Sl128	Solyc02g070890	'signalling.receptor kinases.leucine rich repeat XII'	(at5g4633NA : 1NA93.NA) Encodes a leucine-rich repeat serine/threonine protein kinase that is expressed ubiquitously. FLS2 is involved in MAP kinase signalling relay involved in innate immunity. Essential in the perception of flagellin, a potent elicitor of the defense response. FLS2 is directed for degradation by the bacterial ubiquitin ligase AvrPtoB.; FLAGELLIN-SENSITIVE 2 (FLS2); FUNCTIONS IN…	0.681525	0.000936267
794	Sl15	Solyc03g005020	Sl83	Solyc11g017470	'development.unspecified'	(at1gNA172NA : 357.NA) Belongs to a large family of putative transcriptional activators with NAC domain. Transcript level increases in response to wounding and abscisic acid. ATAF1 attentuates ABA signaling and sythesis. Mutants are hyposensitive to ABA.; ATAF1; CONTAINS InterPro DOMAIN/s: No apical meristem (NAM) protein (InterPro:IPRNANA3441); BEST Arabidopsis thaliana protein match is: NAC dom…	0.677509	0.00103076
2587	Sl15	Solyc03g005020	Sl173	Solyc11g017470	'development.unspecified'	(at1gNA172NA : 357.NA) Belongs to a large family of putative transcriptional activators with NAC domain. Transcript level increases in response to wounding and abscisic acid. ATAF1 attentuates ABA signaling and sythesis. Mutants are hyposensitive to ABA.; ATAF1; CONTAINS InterPro DOMAIN/s: No apical meristem (NAM) protein (InterPro:IPRNANA3441); BEST Arabidopsis thaliana protein match is: NAC dom…	0.677509	0.00103076
1011	Sl15	Solyc03g005020	Sl97	Solyc06g063070	'RNA.regulation of transcription.AP2/EREBP, APETALA2/Ethylene-responsive element binding protein family'	(at1g5391NA : 194.NA) encodes a member of the ERF (ethylene response factor) subfamily B-2 of ERF/AP2 transcription factor family (RAP2.12). The protein contains one AP2 domain. There are 5 members in this subfamily including RAP2.2 AND RAP2.12.; related to AP2 12 (RAP2.12); FUNCTIONS IN: DNA binding, sequence-specific DNA binding transcription factor activity; INVOLVED IN: regulation of transcri…	0.674768	0.00109975
682	Sl15	Solyc03g005020	Sl74	Solyc01g097810	'secondary metabolism.isoprenoids.carotenoids.zeta-carotene desaturase'	(q9smj3|zds_capan : 1159.NA) Zeta-carotene desaturase, chloroplast precursor (EC 1.14.99.3NA) (Carotene 7,8-desaturase) - Capsicum annuum (Bell pepper) & (at3gNA487NA : 949.NA) Involved in the biosynthesis of carotenes and xanthophylls, reduces zeta-carotene to lycopene.; zeta-carotene desaturase (ZDS); FUNCTIONS IN: carotene 7,8-desaturase activity; INVOLVED IN: carotene biosynthetic process; LO…	0.639651	0.00238901
2635	Sl15	Solyc03g005020	Sl174	Solyc10g006880	#N/A	#N/A	0.608602	0.00440503
559	Sl15	Solyc03g005020	Sl65	Solyc11g011990	'PS.lightreaction.cyclic electron flow-chlororespiration'	(at4g2226NA : 459.NA) Similar to mitochondrial alternative oxidase. im mutants have a variegated phenotype and fail to differentiate chloroplasts in the majority of their cells under high light intensity continuous illumination. The white tissues of immutans accumulate phytoene, a non-colored C4NA carotenoid intermediate. This suggests that immutans controls, either directly or indirectly, the ac…	0.587845	0.00641423
442	Sl15	Solyc03g005020	Sl55	Solyc07g056570	'hormone metabolism.abscisic acid.synthesis-degradation.synthesis.9-cis-epoxycarotenoid dioxygenase'	(at3g1444NA : 855.NA) Encodes 9-<i>cis</i>-epoxycarotenoid dioxygenase, a key enzyme in the biosynthesis of abscisic acid. Regulated in response to drought and salinity. Expressed in roots, flowers and seeds. Localized to the chloroplast stroma and thylakoid membrane.; nine-cis-epoxycarotenoid dioxygenase 3 (NCED3); CONTAINS InterPro DOMAIN/s: Carotenoid oxygenase (InterPro:IPRNANA4294); BEST Ara…	0.587167	0.00649071
766	Sl15	Solyc03g005020	Sl82	Solyc03g093830	'not assigned.unknown'	(at5g6167NA : 462.NA) Encodes a close homolog of the Cauliflower OR (Orange) protein. The function of OR is to induce the differentiation of proplastids or other noncolored plastids into chromoplasts for carotenoid accumulation. Both proteins contain a Cysteine-rich zinc finger domain that is highly specific to DnaJ-like molecular chaperons.; BEST Arabidopsis thaliana protein match is: chaperone …	0.566616	0.00919167
529	Sl15	Solyc03g005020	Sl62	Solyc01g009010	'secondary metabolism.isoprenoids.non-mevalonate pathway.CMK'	(at2g2693NA : 476.NA) Encodes a 4-(cytidine 5'-phospho)-2-C-methyl-D-erithritol kinase.; 4-(cytidine 5'-phospho)-2-C-methyl-D-erithritol kinase (CDPMEK); FUNCTIONS IN: 4-(cytidine 5'-diphospho)-2-C-methyl-D-erythritol kinase activity; INVOLVED IN: response to light stimulus; LOCATED IN: chloroplast; EXPRESSED IN: 23 plant structures; EXPRESSED DURING: 13 growth stages; CONTAINS InterPro DOMAIN/s:…	0.562461	0.00983554
2155	Sl151	Solyc02g078380	Sl152	Solyc11g069190	'RNA.regulation of transcription.ARF, Auxin Response Factor family'	(at5g6NA45NA : 847.NA) Encodes a member of the ARF family of transcription factors which mediate auxin responses. ARF4 appears to have redundant function with ETT(ARF3) in specifying abaxial cell identity.; auxin response factor 4 (ARF4); FUNCTIONS IN: sequence-specific DNA binding transcription factor activity; INVOLVED IN: vegetative phase change, regulation of transcription, DNA-dependent, aba…	0.703239	0.000542293
2164	Sl152	Solyc11g069190	Sl153	Solyc11g010600	'hormone metabolism.auxin.induced-regulated-responsive-activated'	(at5g6547NA : 691.NA) O-fucosyltransferase family protein; CONTAINS InterPro DOMAIN/s: GDP-fucose protein O-fucosyltransferase (InterPro:IPRNA19378); BEST Arabidopsis thaliana protein match is: O-fucosyltransferase family protein (TAIR:AT4G2453NA.1); Has 3NA2NA1 Blast hits to 17322 proteins in 78NA species: Archae - 12; Bacteria - 1396; Metazoa - 17338; Fungi - 3422; Plants - 5NA37; Viruses - NA;…	0.896752	8.65899e-08
2175	Sl152	Solyc11g069190	Sl154	Solyc03g114730	'hormone metabolism.auxin.induced-regulated-responsive-activated'	(at5g1574NA : 759.NA) O-fucosyltransferase family protein; CONTAINS InterPro DOMAIN/s: GDP-fucose protein O-fucosyltransferase (InterPro:IPRNA19378); BEST Arabidopsis thaliana protein match is: O-fucosyltransferase family protein (TAIR:AT3GNA225NA.1); Has 822 Blast hits to 815 proteins in 3NA species: Archae - NA; Bacteria - NA; Metazoa - NA; Fungi - NA; Plants - 822; Viruses - NA; Other Eukaryot…	0.713074	0.000416842
2182	Sl152	Solyc11g069190	Sl155	Solyc12g098600	#N/A	#N/A	0.686132	0.000836996
2183	Sl153	Solyc11g010600	Sl155	Solyc12g098600	#N/A	#N/A	0.902082	5.48292e-08
2176	Sl153	Solyc11g010600	Sl154	Solyc03g114730	'hormone metabolism.auxin.induced-regulated-responsive-activated'	(at5g1574NA : 759.NA) O-fucosyltransferase family protein; CONTAINS InterPro DOMAIN/s: GDP-fucose protein O-fucosyltransferase (InterPro:IPRNA19378); BEST Arabidopsis thaliana protein match is: O-fucosyltransferase family protein (TAIR:AT3GNA225NA.1); Has 822 Blast hits to 815 proteins in 3NA species: Archae - NA; Bacteria - NA; Metazoa - NA; Fungi - NA; Plants - 822; Viruses - NA; Other Eukaryot…	0.86369	9.30892e-07
2194	Sl154	Solyc03g114730	Sl156	Solyc08g065430	'transport.hormones.auxin'	(at5g5675NA : 514.NA) N-MYC downregulated-like 1 (NDL1); CONTAINS InterPro DOMAIN/s: Pollen specific protein SF21 (InterPro:IPRNA15511), Ndr (InterPro:IPRNANA4142); BEST Arabidopsis thaliana protein match is: N-MYC downregulated-like 3 (TAIR:AT2G1962NA.1); Has 776 Blast hits to 775 proteins in 111 species: Archae - 2; Bacteria - 48; Metazoa - 563; Fungi - NA; Plants - 132; Viruses - NA; Other Euk…	0.791473	3.2286e-05
2184	Sl154	Solyc03g114730	Sl155	Solyc12g098600	#N/A	#N/A	0.746173	0.000158165
2442	Sl154	Solyc03g114730	Sl169	Solyc09g097970	#N/A	#N/A	0.637423	0.00250162
2204	Sl154	Solyc03g114730	Sl157	Solyc08g082630	'RNA.regulation of transcription.ARF, Auxin Response Factor family'	(at4g2398NA : 617.NA) Encodes auxin response factor 9 (ARF9).; auxin response factor 9 (ARF9); FUNCTIONS IN: sequence-specific DNA binding transcription factor activity; INVOLVED IN: regulation of transcription, DNA-dependent; LOCATED IN: nucleus; EXPRESSED IN: 22 plant structures; EXPRESSED DURING: 13 growth stages; CONTAINS InterPro DOMAIN/s: Aux/IAA-ARF-dimerisation (InterPro:IPRNA11525), Tran…	0.596866	0.00546444
2218	Sl154	Solyc03g114730	Sl158	Solyc02g085380	'hormone metabolism.auxin.induced-regulated-responsive-activated'	(at2g1846NA : 321.NA) like COV 3 (LCV3); CONTAINS InterPro DOMAIN/s: Protein of unknown function DUF5NA2 (InterPro:IPRNANA7462); BEST Arabidopsis thaliana protein match is: like COV 1 (TAIR:AT2G2NA13NA.1); Has 35333 Blast hits to 34131 proteins in 2444 species: Archae - 798; Bacteria - 22429; Metazoa - 974; Fungi - 991; Plants - 531; Viruses - NA; Other Eukaryotes - 961NA (source: NCBI BLink). & …	0.577831	0.00762298
2700	Sl154	Solyc03g114730	Sl160	Solyc03g118290	'RNA.regulation of transcription.ARF, Auxin Response Factor family'	(at5g62NANANA : 975.NA) Encodes an auxin response factor. Mutants have many defects including enlarged rosette leaves, reduced fertility, later senescence, hypocotyl elongation defects, enlarged seeds and enlarged cotyledons. May not mediate auxin effects. Increase in seed size due to increased cell proliferation.; auxin response factor 2 (ARF2); FUNCTIONS IN: protein binding, sequence-specific D…	-0.827317	6.8e-06
2393	Sl156	Solyc08g065430	Sl166	Solyc06g069380	#N/A	#N/A	0.836235	4.36886e-06
2205	Sl156	Solyc08g065430	Sl157	Solyc08g082630	'RNA.regulation of transcription.ARF, Auxin Response Factor family'	(at4g2398NA : 617.NA) Encodes auxin response factor 9 (ARF9).; auxin response factor 9 (ARF9); FUNCTIONS IN: sequence-specific DNA binding transcription factor activity; INVOLVED IN: regulation of transcription, DNA-dependent; LOCATED IN: nucleus; EXPRESSED IN: 22 plant structures; EXPRESSED DURING: 13 growth stages; CONTAINS InterPro DOMAIN/s: Aux/IAA-ARF-dimerisation (InterPro:IPRNA11525), Tran…	0.801817	2.12721e-05
2443	Sl156	Solyc08g065430	Sl169	Solyc09g097970	#N/A	#N/A	0.652711	0.00181048
2701	Sl156	Solyc08g065430	Sl160	Solyc03g118290	'RNA.regulation of transcription.ARF, Auxin Response Factor family'	(at5g62NANANA : 975.NA) Encodes an auxin response factor. Mutants have many defects including enlarged rosette leaves, reduced fertility, later senescence, hypocotyl elongation defects, enlarged seeds and enlarged cotyledons. May not mediate auxin effects. Increase in seed size due to increased cell proliferation.; auxin response factor 2 (ARF2); FUNCTIONS IN: protein binding, sequence-specific D…	-0.812937	1.32e-05
2703	Sl156	Solyc08g065430	Sl173	Solyc11g017470	'development.unspecified'	(at1gNA172NA : 357.NA) Belongs to a large family of putative transcriptional activators with NAC domain. Transcript level increases in response to wounding and abscisic acid. ATAF1 attentuates ABA signaling and sythesis. Mutants are hyposensitive to ABA.; ATAF1; CONTAINS InterPro DOMAIN/s: No apical meristem (NAM) protein (InterPro:IPRNANA3441); BEST Arabidopsis thaliana protein match is: NAC dom…	-0.831297	5.6e-06
2394	Sl157	Solyc08g082630	Sl166	Solyc06g069380	#N/A	#N/A	0.663359	0.00143031
2382	Sl157	Solyc08g082630	Sl164	Solyc04g081270	#N/A	#N/A	0.633608	0.00270476
2383	Sl158	Solyc02g085380	Sl164	Solyc04g081270	#N/A	#N/A	0.759514	0.000102633
1184	Sl16	Solyc03g083910	Sl114	Solyc09g066150	'misc.cytochrome P450'	(at1g3454NA : 418.NA) member of CYP94D; "cytochrome P45NA, family 94, subfamily D, polypeptide 1" (CYP94D1); FUNCTIONS IN: electron carrier activity, monooxygenase activity, iron ion binding, oxygen binding, heme binding; INVOLVED IN: oxidation reduction; LOCATED IN: endomembrane system; CONTAINS InterPro DOMAIN/s: Cytochrome P45NA (InterPro:IPRNANA1128), Cytochrome P45NA, E-class, group I (Inter…	0.990419	0
2296	Sl16	Solyc03g083910	Sl161	Solyc06g084390	'hormone metabolism.auxin.signal transduction'	(p33491|abp2_tobac : 352.NA) Auxin-binding protein T92 precursor (ABP) - Nicotiana tabacum (Common tobacco) & (gnl|cdd|85846 : 311.NA) no description available & (at4gNA298NA : 268.NA) Auxin binding protein involved in cell elongation and cell division. ABP1 is ubiquitinated in vitro and in planta by AtRma2.; endoplasmic reticulum auxin binding protein 1 (ABP1); FUNCTIONS IN: auxin binding; INVOL…	0.987039	8.88178e-16
147	Sl16	Solyc03g083910	Sl18	Solyc05g012020	'RNA.regulation of transcription.MADS box transcription factor family'	(q39685|cmb1_diaca : 266.NA) MADS-box protein CMB1 - Dianthus caryophyllus (Carnation) (Clove pink) & (at3gNA231NA : 248.NA) MADS-box protein, binds K domain of AG in vivo; SEPALLATA 2 (SEP2); FUNCTIONS IN: protein binding, DNA binding, sequence-specific DNA binding transcription factor activity; INVOLVED IN: flower development, ovule development; LOCATED IN: nucleus; EXPRESSED IN: 12 plant struc…	0.983853	6.66134e-15
217	Sl16	Solyc03g083910	Sl27	Solyc01g095080	'hormone metabolism.ethylene.synthesis-degradation.1-aminocyclopropane-1-carboxylate synthase'	(qNA7262|1a1c_tobac : 875.NA) 1-aminocyclopropane-1-carboxylate synthase (EC 4.4.1.14) (ACC synthase) (S-adenosyl-L-methionine methylthioadenosine-lyase) - Nicotiana tabacum (Common tobacco) & (at1gNA148NA : 672.NA) a member of the 1-aminocyclopropane-1-carboxylate (ACC) synthase (S-adenosyl-L-methionine methylthioadenosine-lyase, EC 4.4.1.14) gene family, isolated from a flower-specific cDNA lib…	0.976285	2.06724e-13
1308	Sl16	Solyc03g083910	Sl117	Solyc12g013690	'misc.oxidases - copper, flavone etc'	(at5gNA532NA : 394.NA) FAD/NAD(P)-binding oxidoreductase family protein; FUNCTIONS IN: monooxygenase activity; INVOLVED IN: oxidation reduction; LOCATED IN: cellular_component unknown; EXPRESSED IN: 8 plant structures; EXPRESSED DURING: 9 growth stages; CONTAINS InterPro DOMAIN/s: Monooxygenase, FAD-binding (InterPro:IPRNANA2938); BEST Arabidopsis thaliana protein match is: FAD/NAD(P)-binding oxi…	0.973127	6.29718e-13
1714	Sl16	Solyc03g083910	Sl127	Solyc04g005630	'RNA.regulation of transcription.unclassified'	(at4gNA299NA : 668.NA) Mitochondrial transcription termination factor family protein; CONTAINS InterPro DOMAIN/s: Mitochodrial transcription termination factor-related (InterPro:IPRNANA369NA); BEST Arabidopsis thaliana protein match is: Mitochondrial transcription termination factor family protein (TAIR:AT2G44NA2NA.1); Has 15NANA Blast hits to 957 proteins in 84 species: Archae - NA; Bacteria - 2…	0.971687	1.00231e-12
1942	Sl16	Solyc03g083910	Sl138	Solyc09g092500	'hormone metabolism.auxin.synthesis-degradation'	(at4g14NA9NA : 451.NA) The At4g14NA9NA encodes a anthocyanidin 5-O-glucosyltransferase specifically glucosylating the 5-position of the flavonoid A-ring.; UDP-Glycosyltransferase superfamily protein; FUNCTIONS IN: UDP-glycosyltransferase activity, UDP-glucosyltransferase activity, anthocyanin 5-O-glucosyltransferase activity; INVOLVED IN: metabolic process; LOCATED IN: mitochondrion; EXPRESSED IN…	0.968846	2.34501e-12
974	Sl16	Solyc03g083910	Sl95	Solyc04g071580	'not assigned.unknown'	' no hits & (original description: no original description)'	0.957631	3.58225e-11
1353	Sl16	Solyc03g083910	Sl118	Solyc08g069060	'misc.UDP glucosyl and glucoronyl transferases'	(at1g7781NA : 543.NA) Galactosyltransferase family protein; FUNCTIONS IN: transferase activity, transferring glycosyl groups, beta-1,3-galactosyltransferase activity; INVOLVED IN: protein amino acid glycosylation; LOCATED IN: Golgi apparatus; EXPRESSED IN: 2NA plant structures; EXPRESSED DURING: 13 growth stages; CONTAINS InterPro DOMAIN/s: Glycosyl transferase, family 31 (InterPro:IPRNANA2659); …	0.956019	4.98295e-11
868	Sl16	Solyc03g083910	Sl92	Solyc04g071610	'not assigned.unknown'	' no hits & (original description: no original description)'	0.944254	4.02956e-10
1660	Sl16	Solyc03g083910	Sl126	Solyc01g080410	'protein.postranslational modification'	(at4gNA483NA : 233.NA) methionine sulfoxide reductase B5 (MSRB5); FUNCTIONS IN: peptide-methionine-(S)-S-oxide reductase activity; INVOLVED IN: oxidation reduction; LOCATED IN: cytosol; EXPRESSED IN: 24 plant structures; EXPRESSED DURING: 14 growth stages; CONTAINS InterPro DOMAIN/s: Methionine sulphoxide reductase B (InterPro:IPRNANA2579), Mss4-like (InterPro:IPRNA11NA57); BEST Arabidopsis thali…	0.942556	5.24604e-10
2240	Sl16	Solyc03g083910	Sl160	Solyc03g118290	'RNA.regulation of transcription.ARF, Auxin Response Factor family'	(at5g62NANANA : 975.NA) Encodes an auxin response factor. Mutants have many defects including enlarged rosette leaves, reduced fertility, later senescence, hypocotyl elongation defects, enlarged seeds and enlarged cotyledons. May not mediate auxin effects. Increase in seed size due to increased cell proliferation.; auxin response factor 2 (ARF2); FUNCTIONS IN: protein binding, sequence-specific D…	0.94074	6.89551e-10
936	Sl16	Solyc03g083910	Sl94	Solyc04g071590	'not assigned.unknown'	' no hits & (original description: no original description)'	0.935413	1.46719e-09
902	Sl16	Solyc03g083910	Sl93	Solyc04g071600	'not assigned.unknown'	' no hits & (original description: no original description)'	0.934116	1.74633e-09
1266	Sl16	Solyc03g083910	Sl116	Solyc02g068310	'misc.oxidases - copper, flavone etc'	(at1g1413NA : 344.NA) 2-oxoglutarate (2OG) and Fe(II)-dependent oxygenase superfamily protein; FUNCTIONS IN: oxidoreductase activity, acting on paired donors, with incorporation or reduction of molecular oxygen, 2-oxoglutarate as one donor, and incorporation of one atom each of oxygen into both donors, oxidoreductase activity; INVOLVED IN: biological_process unknown; LOCATED IN: nucleus; EXPRESSE…	0.933064	2.00606e-09
326	Sl16	Solyc03g083910	Sl34	Solyc10g080210	'cell wall.degradation.pectate lyases and polygalacturonases'	(p35336|pglr_actch : 4NA3.NA) Polygalacturonase precursor (EC 3.2.1.15) (PG) (Pectinase) - Actinidia chinensis (Kiwi) (Yangtao) & (gnl|cdd|84675 : 371.NA) no description available & (at3gNA797NA : 359.NA) Required for pollen separation during normal development. In qrt mutants, the outer walls of the four meiotic products of the pollen mother cell are fused, and pollen grains are released in tetr…	0.9264	4.59815e-09
198	Sl16	Solyc03g083910	Sl26	Solyc10g081650	'secondary metabolism.isoprenoids.carotenoids.carotenoid isomerase'	(at1gNA682NA : 923.NA) Encodes carotenoid isomerase. Catalyzes the isomerization of poly-cis-carotenoids to all-trans-carotenoids. Together with PDS and ZDS, CRTiso is required to complete the synthesis of lycopene from phytoene.; carotenoid isomerase (CRTISO); CONTAINS InterPro DOMAIN/s: Fumarate reductase/succinate dehydrogenase flavoprotein, N-terminal (InterPro:IPRNANA3953), Carotene isomeras…	0.908612	3.01917e-08
1398	Sl16	Solyc03g083910	Sl119	Solyc10g008470	'not assigned.no ontology'	(at1gNA362NA : 353.NA) ELMO/CED-12 family protein; FUNCTIONS IN: molecular_function unknown; INVOLVED IN: phagocytosis; LOCATED IN: cytoskeleton; EXPRESSED IN: 16 plant structures; EXPRESSED DURING: 6 growth stages; CONTAINS InterPro DOMAIN/s: Engulfment/cell motility, ELMO (InterPro:IPRNANA6816); BEST Arabidopsis thaliana protein match is: ELMO/CED-12 family protein (TAIR:AT3GNA361NA.1); Has 828…	0.898596	7.41389e-08
1227	Sl16	Solyc03g083910	Sl115	Solyc10g083400	'misc.cytochrome P450'	(at2g2769NA : 578.NA) Encodes a CYP94C1. Has highest omega-hydroxylase activity with 9,1NA-epoxystearic acid, while also metabolized lauric acid (C12:NA) and C18 unsaturated fatty acids. Gene expression is induced in response to wounding and jasmonic acid treatment.; "cytochrome P45NA, family 94, subfamily C, polypeptide 1" (CYP94C1); CONTAINS InterPro DOMAIN/s: Cytochrome P45NA (InterPro:IPRNANA…	0.895437	9.65592e-08
1444	Sl16	Solyc03g083910	Sl120	Solyc01g095900	'not assigned.no ontology.tetratricopeptide repeat (TPR)'	(at1gNA132NA : 1786.NA) Tetratricopeptide repeat (TPR)-like superfamily protein; FUNCTIONS IN: binding; LOCATED IN: cellular_component unknown; EXPRESSED IN: 24 plant structures; EXPRESSED DURING: 14 growth stages; CONTAINS InterPro DOMAIN/s: Tetratricopeptide-like helical (InterPro:IPRNA1199NA), Tetratricopeptide repeat-containing (InterPro:IPRNA13NA26), Tetratricopeptide repeat (InterPro:IPRNA1…	0.894172	1.0709e-07
1891	Sl16	Solyc03g083910	Sl137	Solyc12g013700	'hormone metabolism.auxin.induced-regulated-responsive-activated'	(at4g2745NA : 395.NA) Aluminium induced protein with YGL and LRDR motifs; FUNCTIONS IN: molecular_function unknown; INVOLVED IN: biological_process unknown; LOCATED IN: cytosol, nucleus, plasma membrane; EXPRESSED IN: 25 plant structures; EXPRESSED DURING: 14 growth stages; BEST Arabidopsis thaliana protein match is: Aluminium induced protein with YGL and LRDR motifs (TAIR:AT3G1545NA.1); Has 3NA2…	0.894124	1.07502e-07
254	Sl16	Solyc03g083910	Sl29	Solyc03g111720	'protein.postranslational modification'	(p54152|msra_fraan : 313.NA) Peptide methionine sulfoxide reductase (EC 1.8.4.11) (Protein-methionine-S-oxide reductase) (Peptide-methionine (S)-S-oxide reductase) (Peptide Met(O) reductase) (Fruit-ripening protein E4) - Fragaria ananassa (Strawberry) & (gnl|cdd|36848 : 263.NA) no description available & (at5g6164NA : 262.NA) ubiquitous enzyme that repairs oxidatively damaged proteins; peptidemet…	0.887324	1.83481e-07
615	Sl16	Solyc03g083910	Sl69	Solyc01g067890	'secondary metabolism.isoprenoids.non-mevalonate pathway.DXS'	(o78328|dxs_capan : 1385.NA) Probable 1-deoxy-D-xylulose-5-phosphate synthase, chloroplast precursor (EC 2.2.1.7) (1-deoxyxylulose-5-phosphate synthase) (DXP synthase) (DXPS) (CapTKT2) - Capsicum annuum (Bell pepper) & (at4g1556NA : 1232.NA) Encodes a protein with 1-deoxyxylulose 5-phosphate synthase activity involved in the MEP pathway. It is essential for chloroplast development in Arabidopsis;…	0.887223	1.84898e-07
1490	Sl16	Solyc03g083910	Sl121	Solyc03g095880	'not assigned.unknown'	' no hits & (original description: no original description)'	0.884178	2.32309e-07
131	Sl16	Solyc03g083910	Sl17	Solyc06g069430	'development.unspecified'	(q42429|agl8_soltu : 397.NA) Agamous-like MADS-box protein AGL8 homolog (POTM1-1) - Solanum tuberosum (Potato) & (at5g6NA91NA : 261.NA) MADS box gene negatively regulated by APETALA1; AGAMOUS-like 8 (AGL8); FUNCTIONS IN: sequence-specific DNA binding transcription factor activity; INVOLVED IN: positive regulation of flower development, maintenance of inflorescence meristem identity, fruit develop…	0.879546	3.24873e-07
795	Sl16	Solyc03g083910	Sl83	Solyc11g017470	'development.unspecified'	(at1gNA172NA : 357.NA) Belongs to a large family of putative transcriptional activators with NAC domain. Transcript level increases in response to wounding and abscisic acid. ATAF1 attentuates ABA signaling and sythesis. Mutants are hyposensitive to ABA.; ATAF1; CONTAINS InterPro DOMAIN/s: No apical meristem (NAM) protein (InterPro:IPRNANA3441); BEST Arabidopsis thaliana protein match is: NAC dom…	0.856972	1.39891e-06
2588	Sl16	Solyc03g083910	Sl173	Solyc11g017470	'development.unspecified'	(at1gNA172NA : 357.NA) Belongs to a large family of putative transcriptional activators with NAC domain. Transcript level increases in response to wounding and abscisic acid. ATAF1 attentuates ABA signaling and sythesis. Mutants are hyposensitive to ABA.; ATAF1; CONTAINS InterPro DOMAIN/s: No apical meristem (NAM) protein (InterPro:IPRNANA3441); BEST Arabidopsis thaliana protein match is: NAC dom…	0.856972	1.39891e-06
233	Sl16	Solyc03g083910	Sl28	Solyc07g049550	'hormone metabolism.ethylene.synthesis-degradation.1-aminocyclopropane-1-carboxylate oxidase'	(qNA85NA7|acco3_pethy : 554.NA) 1-aminocyclopropane-1-carboxylate oxidase 3 (EC 1.14.17.4) (ACC oxidase 3) (Ethylene-forming enzyme) (EFE) - Petunia hybrida (Petunia) & (at1gNA5NA1NA : 455.NA) Encodes 1-aminocyclopropane-1-carboxylate oxidase; ethylene-forming enzyme (EFE); FUNCTIONS IN: 1-aminocyclopropane-1-carboxylate oxidase activity; INVOLVED IN: response to fungus, ethylene biosynthetic pro…	0.846693	2.51155e-06
366	Sl16	Solyc03g083910	Sl37	Solyc06g051800	'cell wall.modification'	(at2g397NANA : 4NA9.NA) putative expansin. Naming convention from the Expansin Working Group (Kende et al, 2NANA4. Plant Mol Bio). Involved in the formation of nematode-induced syncytia in roots of Arabidopsis thaliana.; expansin A4 (EXPA4); CONTAINS InterPro DOMAIN/s: Barwin-related endoglucanase (InterPro:IPRNANA9NANA9), Pollen allergen, N-terminal (InterPro:IPRNA14734), Expansin (InterPro:IPRN…	0.844282	2.86357e-06
1577	Sl16	Solyc03g083910	Sl123	Solyc08g008330	'not assigned.unknown'	' no hits & (original description: no original description)'	0.84306	3.05777e-06
1012	Sl16	Solyc03g083910	Sl97	Solyc06g063070	'RNA.regulation of transcription.AP2/EREBP, APETALA2/Ethylene-responsive element binding protein family'	(at1g5391NA : 194.NA) encodes a member of the ERF (ethylene response factor) subfamily B-2 of ERF/AP2 transcription factor family (RAP2.12). The protein contains one AP2 domain. There are 5 members in this subfamily including RAP2.2 AND RAP2.12.; related to AP2 12 (RAP2.12); FUNCTIONS IN: DNA binding, sequence-specific DNA binding transcription factor activity; INVOLVED IN: regulation of transcri…	0.835764	4.4751e-06
1765	Sl16	Solyc03g083910	Sl128	Solyc02g070890	'signalling.receptor kinases.leucine rich repeat XII'	(at5g4633NA : 1NA93.NA) Encodes a leucine-rich repeat serine/threonine protein kinase that is expressed ubiquitously. FLS2 is involved in MAP kinase signalling relay involved in innate immunity. Essential in the perception of flagellin, a potent elicitor of the defense response. FLS2 is directed for degradation by the bacterial ubiquitin ligase AvrPtoB.; FLAGELLIN-SENSITIVE 2 (FLS2); FUNCTIONS IN…	0.827013	6.90242e-06
1534	Sl16	Solyc03g083910	Sl122	Solyc09g064730	'not assigned.unknown'	' no hits & (original description: no original description)'	0.826041	7.23215e-06
304	Sl16	Solyc03g083910	Sl33	Solyc08g080090	'not assigned.unknown'	(at4g2292NA : 324.NA) Similar to the tomato senescence-inducible chloroplast stay-green protein 1. It is upregulated during maximal senescence in the Arabidopsis life cycle, especially in senescent leaves.; NON-YELLOWING 1 (NYE1); FUNCTIONS IN: molecular_function unknown; INVOLVED IN: chlorophyll catabolic process; LOCATED IN: chloroplast; EXPRESSED IN: 22 plant structures; EXPRESSED DURING: 14 g…	0.817792	1.06274e-05
2483	Sl16	Solyc03g083910	Sl171	Solyc09g082690	'signalling.light'	(p11432|eli_pea : 153.NA) Early light-induced protein, chloroplast precursor (ELIP) - Pisum sativum (Garden pea) & (at3g2284NA : 152.NA) Encodes an early light-inducible protein.; EARLY LIGHT-INDUCABLE PROTEIN (ELIP1); BEST Arabidopsis thaliana protein match is: Chlorophyll A-B binding family protein (TAIR:AT4G1469NA.1); Has 319 Blast hits to 319 proteins in 5NA species: Archae - NA; Bacteria - 5…	0.815077	1.20126e-05
2636	Sl16	Solyc03g083910	Sl174	Solyc10g006880	#N/A	#N/A	0.776508	5.67826e-05
495	Sl16	Solyc03g083910	Sl58	Solyc01g087260	'secondary metabolism.isoprenoids.carotenoids.carotenoid cleavage dioxygenase'	(at3g6352NA : 852.NA) Encodes a protein with 9-<i>cis</i>-epoxycarotenoid dioxygenase activity. The enzyme was shown to act on a variety of carotenoid including &#946;-carotene, lutein, zeaxanthin, and all-<i>trans</i>-violaxanthin. When those compounds are used as substrates, the major reaction product detected is a C14 dialdehyde: 4,9-dimethyldodeca-2,4,6,8,1NA-pentaene-1,12-dial. The enzyme di…	0.770213	7.11106e-05
170	Sl16	Solyc03g083910	Sl23	Solyc07g052700	'RNA.regulation of transcription.MADS box transcription factor family'	(at1g7798NA : 81.3) Encodes a member of the MIKC (MADS box, Keratin binding domain, and C terminal domain containing )family of transcriptional regulators. AGL66 is expressed in pollen.It forms heterodimers with other MICK family members (AGL1NA4). Involved in late stages of pollen development and pollen tube growth.; AGAMOUS-like 66 (AGL66); FUNCTIONS IN: sequence-specific DNA binding transcript…	0.768752	7.48499e-05
389	Sl16	Solyc03g083910	Sl38	Solyc09g010210	'misc.gluco-, galacto- and mannosidases.endoglucanase'	(at1g7NA71NA : 776.NA) endo-1,4-beta-glucanase. Involved in cell elongation.; glycosyl hydrolase 9B1 (GH9B1); FUNCTIONS IN: cellulase activity, hydrolase activity, hydrolyzing O-glycosyl compounds; INVOLVED IN: response to cyclopentenone, cell wall modification involved in multidimensional cell growth; LOCATED IN: chloroplast; EXPRESSED IN: 2NA plant structures; EXPRESSED DURING: 12 growth stages…	0.750601	0.000137415
472	Sl16	Solyc03g083910	Sl57	Solyc08g066950	'secondary metabolism.isoprenoids.non-mevalonate pathway.DXS'	(at5g1138NA : 935.NA) Encodes a protein postulated to have 1-deoxy-D-xylulose 5-phosphate synthase activity.; 1-deoxy-D-xylulose 5-phosphate synthase 3 (DXPS3); FUNCTIONS IN: 1-deoxy-D-xylulose-5-phosphate synthase activity; INVOLVED IN: terpenoid biosynthetic process; EXPRESSED IN: 23 plant structures; EXPRESSED DURING: 15 growth stages; CONTAINS InterPro DOMAIN/s: Transketolase-like, pyrimidine…	0.729821	0.000259705
2537	Sl16	Solyc03g083910	Sl172	Solyc09g082700	#N/A	#N/A	0.721955	0.000325677
1054	Sl16	Solyc03g083910	Sl100	Solyc04g057880	'RNA.regulation of transcription.SET-domain transcriptional regulator family'	(at1g773NANA : 432.NA) Encodes a protein with histone lysine N-methyltransferase activity required specifically for the trimethylation of H3-K4 in FLC chromatin (and not in H3-K36 dimethylation). Acts as an inhibitor of flowering specifically involved in the autonomous promotion pathway. EFS also regulates the expression of genes involved in carotenoid biosynthesis.Modification of histone methyla…	0.70153	0.000567069
443	Sl16	Solyc03g083910	Sl55	Solyc07g056570	'hormone metabolism.abscisic acid.synthesis-degradation.synthesis.9-cis-epoxycarotenoid dioxygenase'	(at3g1444NA : 855.NA) Encodes 9-<i>cis</i>-epoxycarotenoid dioxygenase, a key enzyme in the biosynthesis of abscisic acid. Regulated in response to drought and salinity. Expressed in roots, flowers and seeds. Localized to the chloroplast stroma and thylakoid membrane.; nine-cis-epoxycarotenoid dioxygenase 3 (NCED3); CONTAINS InterPro DOMAIN/s: Carotenoid oxygenase (InterPro:IPRNANA4294); BEST Ara…	0.697133	0.000635261
283	Sl16	Solyc03g083910	Sl31	Solyc04g079960	'secondary metabolism.isoprenoids.non-mevalonate pathway.geranylgeranyl pyrophosphate synthase'	(p8NANA42|ggpps_capan : 5NANA.NA) Geranylgeranyl pyrophosphate synthetase, chloroplast precursor (GGPP synthetase) (GGPS) [Includes: Dimethylallyltranstransferase (EC 2.5.1.1); Geranyltranstransferase (EC 2.5.1.1NA); Farnesyltranstransferase (EC 2.5.1.29)] - Capsicum an & (at4g3681NA : 379.NA) Encodes a protein with geranylgeranyl pyrophosphate synthase activity involved in isoprenoid biosynthesi…	0.654456	0.00174294
180	Sl16	Solyc03g083910	Sl25	Solyc12g087830	'RNA.regulation of transcription.MADS box transcription factor family'	(at1g2631NA : 1NA4.NA) Floral homeotic gene encoding a MADS domain protein homologous to AP1. Enhances the flower to shoot transformation in ap1 mutants.; CAULIFLOWER (CAL); FUNCTIONS IN: DNA binding, sequence-specific DNA binding transcription factor activity; INVOLVED IN: positive regulation of flower development, floral meristem determinacy; LOCATED IN: nucleus; EXPRESSED IN: 12 plant structur…	0.638308	0.00245639
267	Sl16	Solyc03g083910	Sl30	Solyc09g075420	'RNA.regulation of transcription.AP2/EREBP, APETALA2/Ethylene-responsive element binding protein family'	(at3g1677NA : 119.NA) Encodes a member of the ERF (ethylene response factor) subfamily B-2 of the plant specific ERF/AP2 transcription factor family (RAP2.3). The protein contains one AP2 domain. There are 5 members in this subfamily including RAP2.2 AND RAP2.12.It is localized to the nucleus and acts as a transcriptional activator through the GCC-box. It has been identified as a suppressor of Ba…	0.624298	0.00325878
1619	Sl16	Solyc03g083910	Sl124	Solyc12g099810	'not assigned.unknown'	(at5g1217NA : 394.NA) Encodes one of the CRT-Like transporters (CLT1/AT5G1938NA, CLT2/AT4G2446NA, CLT3/AT5G1217NA). Required for glutathione homeostasis and stress responses. Mutants lacking these transporters are heavy metal-sensitive, glutathione(GSH)-deficient, and hypersensitive to Phytophthora infection.; CRT (chloroquine-resistance transporter)-like transporter 3 (CLT3); BEST Arabidopsis th…	0.607696	0.00448028
346	Sl16	Solyc03g083910	Sl36	Solyc12g008840	'cell wall.degradation.mannan-xylose-arabinose-fucose'	(p48981|bgal_maldo : 1NA98.NA) Beta-galactosidase precursor (EC 3.2.1.23) (Lactase) (Acid beta-galactosidase) (Exo-(1-->4)-beta-D-galactanase) - Malus domestica (Apple) (Malus sylvestris) & (at3g1375NA : 1NA76.NA) beta-galactosidase, glycosyl hydrolase family 35; beta galactosidase 1 (BGAL1); FUNCTIONS IN: beta-galactosidase activity; INVOLVED IN: carbohydrate metabolic process; LOCATED IN: cell …	0.603637	0.00483037
1095	Sl16	Solyc03g083910	Sl105	Solyc11g065700	'RNA.regulation of transcription.CCAAT box binding factor family, HAP2'	(at5g1284NA : 157.NA) Encodes a subunit of CCAAT-binding complex, binds to CCAAT box motif present in some plant promoter sequences. One of three members of this class (HAP2A, HAP2B, HAP2C), it is expressed in vegetative and reproductive tissues.; "nuclear factor Y, subunit A1" (NF-YA1); CONTAINS InterPro DOMAIN/s: CCAAT-binding transcription factor, subunit B (InterPro:IPRNANA1289), CCAAT-bindin…	0.585217	0.00671503
560	Sl16	Solyc03g083910	Sl65	Solyc11g011990	'PS.lightreaction.cyclic electron flow-chlororespiration'	(at4g2226NA : 459.NA) Similar to mitochondrial alternative oxidase. im mutants have a variegated phenotype and fail to differentiate chloroplasts in the majority of their cells under high light intensity continuous illumination. The white tissues of immutans accumulate phytoene, a non-colored C4NA carotenoid intermediate. This suggests that immutans controls, either directly or indirectly, the ac…	0.569776	0.00872523
2696	Sl16	Solyc03g083910	Sl156	Solyc08g065430	'transport.hormones.auxin'	(at5g5675NA : 514.NA) N-MYC downregulated-like 1 (NDL1); CONTAINS InterPro DOMAIN/s: Pollen specific protein SF21 (InterPro:IPRNA15511), Ndr (InterPro:IPRNANA4142); BEST Arabidopsis thaliana protein match is: N-MYC downregulated-like 3 (TAIR:AT2G1962NA.1); Has 776 Blast hits to 775 proteins in 111 species: Archae - 2; Bacteria - 48; Metazoa - 563; Fungi - NA; Plants - 132; Viruses - NA; Other Euk…	-0.807994	1.64e-05
2623	Sl160	Solyc03g118290	Sl173	Solyc11g017470	'development.unspecified'	(at1gNA172NA : 357.NA) Belongs to a large family of putative transcriptional activators with NAC domain. Transcript level increases in response to wounding and abscisic acid. ATAF1 attentuates ABA signaling and sythesis. Mutants are hyposensitive to ABA.; ATAF1; CONTAINS InterPro DOMAIN/s: No apical meristem (NAM) protein (InterPro:IPRNANA3441); BEST Arabidopsis thaliana protein match is: NAC dom…	0.959176	2.57856e-11
2664	Sl160	Solyc03g118290	Sl174	Solyc10g006880	#N/A	#N/A	0.930089	2.93455e-09
2341	Sl160	Solyc03g118290	Sl161	Solyc06g084390	'hormone metabolism.auxin.signal transduction'	(p33491|abp2_tobac : 352.NA) Auxin-binding protein T92 precursor (ABP) - Nicotiana tabacum (Common tobacco) & (gnl|cdd|85846 : 311.NA) no description available & (at4gNA298NA : 268.NA) Auxin binding protein involved in cell elongation and cell division. ABP1 is ubiquitinated in vitro and in planta by AtRma2.; endoplasmic reticulum auxin binding protein 1 (ABP1); FUNCTIONS IN: auxin binding; INVOL…	0.929201	3.27652e-09
2521	Sl160	Solyc03g118290	Sl171	Solyc09g082690	'signalling.light'	(p11432|eli_pea : 153.NA) Early light-induced protein, chloroplast precursor (ELIP) - Pisum sativum (Garden pea) & (at3g2284NA : 152.NA) Encodes an early light-inducible protein.; EARLY LIGHT-INDUCABLE PROTEIN (ELIP1); BEST Arabidopsis thaliana protein match is: Chlorophyll A-B binding family protein (TAIR:AT4G1469NA.1); Has 319 Blast hits to 319 proteins in 5NA species: Archae - NA; Bacteria - 5…	0.599809	0.0051809
2624	Sl161	Solyc06g084390	Sl173	Solyc11g017470	'development.unspecified'	(at1gNA172NA : 357.NA) Belongs to a large family of putative transcriptional activators with NAC domain. Transcript level increases in response to wounding and abscisic acid. ATAF1 attentuates ABA signaling and sythesis. Mutants are hyposensitive to ABA.; ATAF1; CONTAINS InterPro DOMAIN/s: No apical meristem (NAM) protein (InterPro:IPRNANA3441); BEST Arabidopsis thaliana protein match is: NAC dom…	0.828941	6.28675e-06
2522	Sl161	Solyc06g084390	Sl171	Solyc09g082690	'signalling.light'	(p11432|eli_pea : 153.NA) Early light-induced protein, chloroplast precursor (ELIP) - Pisum sativum (Garden pea) & (at3g2284NA : 152.NA) Encodes an early light-inducible protein.; EARLY LIGHT-INDUCABLE PROTEIN (ELIP1); BEST Arabidopsis thaliana protein match is: Chlorophyll A-B binding family protein (TAIR:AT4G1469NA.1); Has 319 Blast hits to 319 proteins in 5NA species: Archae - NA; Bacteria - 5…	0.818776	1.01607e-05
2665	Sl161	Solyc06g084390	Sl174	Solyc10g006880	#N/A	#N/A	0.780074	4.98307e-05
2574	Sl161	Solyc06g084390	Sl172	Solyc09g082700	#N/A	#N/A	0.731901	0.000244297
2413	Sl162	Solyc07g016180	Sl167	Solyc05g056040	'RNA.regulation of transcription.ARF, Auxin Response Factor family'	(at2g4653NA : 298.NA) auxin response factor 11 (ARF11); FUNCTIONS IN: sequence-specific DNA binding transcription factor activity; INVOLVED IN: response to hormone stimulus, regulation of transcription, DNA-dependent, regulation of transcription; LOCATED IN: endomembrane system, nucleus; EXPRESSED IN: 21 plant structures; EXPRESSED DURING: 13 growth stages; CONTAINS InterPro DOMAIN/s: Aux/IAA-ARF…	0.842326	3.17989e-06
2468	Sl162	Solyc07g016180	Sl170	Solyc09g056360	#N/A	#N/A	0.740394	0.000189231
2371	Sl162	Solyc07g016180	Sl163	Solyc07g014620	'hormone metabolism.auxin.induced-regulated-responsive-activated'	(at5g2NA81NA : 92.NA) SAUR-like auxin-responsive protein family ; FUNCTIONS IN: calmodulin binding; INVOLVED IN: response to auxin stimulus; LOCATED IN: peroxisome; EXPRESSED IN: 1NA plant structures; EXPRESSED DURING: L mature pollen stage, M germinated pollen stage, 4 anthesis, petal differentiation and expansion stage; CONTAINS InterPro DOMAIN/s: Auxin responsive SAUR protein (InterPro:IPRNANA…	0.62631	0.00313169
2414	Sl163	Solyc07g014620	Sl167	Solyc05g056040	'RNA.regulation of transcription.ARF, Auxin Response Factor family'	(at2g4653NA : 298.NA) auxin response factor 11 (ARF11); FUNCTIONS IN: sequence-specific DNA binding transcription factor activity; INVOLVED IN: response to hormone stimulus, regulation of transcription, DNA-dependent, regulation of transcription; LOCATED IN: endomembrane system, nucleus; EXPRESSED IN: 21 plant structures; EXPRESSED DURING: 13 growth stages; CONTAINS InterPro DOMAIN/s: Aux/IAA-ARF…	0.895023	9.99006e-08
2429	Sl163	Solyc07g014620	Sl168	Solyc09g098090	#N/A	#N/A	0.621311	0.00345534
2430	Sl167	Solyc05g056040	Sl168	Solyc09g098090	#N/A	#N/A	0.770245	7.103e-05
305	Sl17	Solyc06g069430	Sl33	Solyc08g080090	'not assigned.unknown'	(at4g2292NA : 324.NA) Similar to the tomato senescence-inducible chloroplast stay-green protein 1. It is upregulated during maximal senescence in the Arabidopsis life cycle, especially in senescent leaves.; NON-YELLOWING 1 (NYE1); FUNCTIONS IN: molecular_function unknown; INVOLVED IN: chlorophyll catabolic process; LOCATED IN: chloroplast; EXPRESSED IN: 22 plant structures; EXPRESSED DURING: 14 g…	0.989932	0
1661	Sl17	Solyc06g069430	Sl126	Solyc01g080410	'protein.postranslational modification'	(at4gNA483NA : 233.NA) methionine sulfoxide reductase B5 (MSRB5); FUNCTIONS IN: peptide-methionine-(S)-S-oxide reductase activity; INVOLVED IN: oxidation reduction; LOCATED IN: cytosol; EXPRESSED IN: 24 plant structures; EXPRESSED DURING: 14 growth stages; CONTAINS InterPro DOMAIN/s: Methionine sulphoxide reductase B (InterPro:IPRNANA2579), Mss4-like (InterPro:IPRNA11NA57); BEST Arabidopsis thali…	0.971559	1.04317e-12
199	Sl17	Solyc06g069430	Sl26	Solyc10g081650	'secondary metabolism.isoprenoids.carotenoids.carotenoid isomerase'	(at1gNA682NA : 923.NA) Encodes carotenoid isomerase. Catalyzes the isomerization of poly-cis-carotenoids to all-trans-carotenoids. Together with PDS and ZDS, CRTiso is required to complete the synthesis of lycopene from phytoene.; carotenoid isomerase (CRTISO); CONTAINS InterPro DOMAIN/s: Fumarate reductase/succinate dehydrogenase flavoprotein, N-terminal (InterPro:IPRNANA3953), Carotene isomeras…	0.970172	1.59295e-12
2484	Sl17	Solyc06g069430	Sl171	Solyc09g082690	'signalling.light'	(p11432|eli_pea : 153.NA) Early light-induced protein, chloroplast precursor (ELIP) - Pisum sativum (Garden pea) & (at3g2284NA : 152.NA) Encodes an early light-inducible protein.; EARLY LIGHT-INDUCABLE PROTEIN (ELIP1); BEST Arabidopsis thaliana protein match is: Chlorophyll A-B binding family protein (TAIR:AT4G1469NA.1); Has 319 Blast hits to 319 proteins in 5NA species: Archae - NA; Bacteria - 5…	0.967544	3.37375e-12
1399	Sl17	Solyc06g069430	Sl119	Solyc10g008470	'not assigned.no ontology'	(at1gNA362NA : 353.NA) ELMO/CED-12 family protein; FUNCTIONS IN: molecular_function unknown; INVOLVED IN: phagocytosis; LOCATED IN: cytoskeleton; EXPRESSED IN: 16 plant structures; EXPRESSED DURING: 6 growth stages; CONTAINS InterPro DOMAIN/s: Engulfment/cell motility, ELMO (InterPro:IPRNANA6816); BEST Arabidopsis thaliana protein match is: ELMO/CED-12 family protein (TAIR:AT3GNA361NA.1); Has 828…	0.959525	2.39013e-11
327	Sl17	Solyc06g069430	Sl34	Solyc10g080210	'cell wall.degradation.pectate lyases and polygalacturonases'	(p35336|pglr_actch : 4NA3.NA) Polygalacturonase precursor (EC 3.2.1.15) (PG) (Pectinase) - Actinidia chinensis (Kiwi) (Yangtao) & (gnl|cdd|84675 : 371.NA) no description available & (at3gNA797NA : 359.NA) Required for pollen separation during normal development. In qrt mutants, the outer walls of the four meiotic products of the pollen mother cell are fused, and pollen grains are released in tetr…	0.951661	1.14792e-10
218	Sl17	Solyc06g069430	Sl27	Solyc01g095080	'hormone metabolism.ethylene.synthesis-degradation.1-aminocyclopropane-1-carboxylate synthase'	(qNA7262|1a1c_tobac : 875.NA) 1-aminocyclopropane-1-carboxylate synthase (EC 4.4.1.14) (ACC synthase) (S-adenosyl-L-methionine methylthioadenosine-lyase) - Nicotiana tabacum (Common tobacco) & (at1gNA148NA : 672.NA) a member of the 1-aminocyclopropane-1-carboxylate (ACC) synthase (S-adenosyl-L-methionine methylthioadenosine-lyase, EC 4.4.1.14) gene family, isolated from a flower-specific cDNA lib…	0.95129	1.22801e-10
1491	Sl17	Solyc06g069430	Sl121	Solyc03g095880	'not assigned.unknown'	' no hits & (original description: no original description)'	0.950689	1.36815e-10
1228	Sl17	Solyc06g069430	Sl115	Solyc10g083400	'misc.cytochrome P450'	(at2g2769NA : 578.NA) Encodes a CYP94C1. Has highest omega-hydroxylase activity with 9,1NA-epoxystearic acid, while also metabolized lauric acid (C12:NA) and C18 unsaturated fatty acids. Gene expression is induced in response to wounding and jasmonic acid treatment.; "cytochrome P45NA, family 94, subfamily C, polypeptide 1" (CYP94C1); CONTAINS InterPro DOMAIN/s: Cytochrome P45NA (InterPro:IPRNANA…	0.94818	2.11906e-10
1943	Sl17	Solyc06g069430	Sl138	Solyc09g092500	'hormone metabolism.auxin.synthesis-degradation'	(at4g14NA9NA : 451.NA) The At4g14NA9NA encodes a anthocyanidin 5-O-glucosyltransferase specifically glucosylating the 5-position of the flavonoid A-ring.; UDP-Glycosyltransferase superfamily protein; FUNCTIONS IN: UDP-glycosyltransferase activity, UDP-glucosyltransferase activity, anthocyanin 5-O-glucosyltransferase activity; INVOLVED IN: metabolic process; LOCATED IN: mitochondrion; EXPRESSED IN…	0.939957	7.73773e-10
1445	Sl17	Solyc06g069430	Sl120	Solyc01g095900	'not assigned.no ontology.tetratricopeptide repeat (TPR)'	(at1gNA132NA : 1786.NA) Tetratricopeptide repeat (TPR)-like superfamily protein; FUNCTIONS IN: binding; LOCATED IN: cellular_component unknown; EXPRESSED IN: 24 plant structures; EXPRESSED DURING: 14 growth stages; CONTAINS InterPro DOMAIN/s: Tetratricopeptide-like helical (InterPro:IPRNA1199NA), Tetratricopeptide repeat-containing (InterPro:IPRNA13NA26), Tetratricopeptide repeat (InterPro:IPRNA1…	0.938659	9.33627e-10
2538	Sl17	Solyc06g069430	Sl172	Solyc09g082700	#N/A	#N/A	0.935638	1.42304e-09
1354	Sl17	Solyc06g069430	Sl118	Solyc08g069060	'misc.UDP glucosyl and glucoronyl transferases'	(at1g7781NA : 543.NA) Galactosyltransferase family protein; FUNCTIONS IN: transferase activity, transferring glycosyl groups, beta-1,3-galactosyltransferase activity; INVOLVED IN: protein amino acid glycosylation; LOCATED IN: Golgi apparatus; EXPRESSED IN: 2NA plant structures; EXPRESSED DURING: 13 growth stages; CONTAINS InterPro DOMAIN/s: Glycosyl transferase, family 31 (InterPro:IPRNANA2659); …	0.934616	1.63369e-09
1267	Sl17	Solyc06g069430	Sl116	Solyc02g068310	'misc.oxidases - copper, flavone etc'	(at1g1413NA : 344.NA) 2-oxoglutarate (2OG) and Fe(II)-dependent oxygenase superfamily protein; FUNCTIONS IN: oxidoreductase activity, acting on paired donors, with incorporation or reduction of molecular oxygen, 2-oxoglutarate as one donor, and incorporation of one atom each of oxygen into both donors, oxidoreductase activity; INVOLVED IN: biological_process unknown; LOCATED IN: nucleus; EXPRESSE…	0.934065	1.75824e-09
1535	Sl17	Solyc06g069430	Sl122	Solyc09g064730	'not assigned.unknown'	' no hits & (original description: no original description)'	0.932977	2.02886e-09
367	Sl17	Solyc06g069430	Sl37	Solyc06g051800	'cell wall.modification'	(at2g397NANA : 4NA9.NA) putative expansin. Naming convention from the Expansin Working Group (Kende et al, 2NANA4. Plant Mol Bio). Involved in the formation of nematode-induced syncytia in roots of Arabidopsis thaliana.; expansin A4 (EXPA4); CONTAINS InterPro DOMAIN/s: Barwin-related endoglucanase (InterPro:IPRNANA9NANA9), Pollen allergen, N-terminal (InterPro:IPRNA14734), Expansin (InterPro:IPRN…	0.929525	3.14789e-09
148	Sl17	Solyc06g069430	Sl18	Solyc05g012020	'RNA.regulation of transcription.MADS box transcription factor family'	(q39685|cmb1_diaca : 266.NA) MADS-box protein CMB1 - Dianthus caryophyllus (Carnation) (Clove pink) & (at3gNA231NA : 248.NA) MADS-box protein, binds K domain of AG in vivo; SEPALLATA 2 (SEP2); FUNCTIONS IN: protein binding, DNA binding, sequence-specific DNA binding transcription factor activity; INVOLVED IN: flower development, ovule development; LOCATED IN: nucleus; EXPRESSED IN: 12 plant struc…	0.923815	6.2134e-09
1715	Sl17	Solyc06g069430	Sl127	Solyc04g005630	'RNA.regulation of transcription.unclassified'	(at4gNA299NA : 668.NA) Mitochondrial transcription termination factor family protein; CONTAINS InterPro DOMAIN/s: Mitochodrial transcription termination factor-related (InterPro:IPRNANA369NA); BEST Arabidopsis thaliana protein match is: Mitochondrial transcription termination factor family protein (TAIR:AT2G44NA2NA.1); Has 15NANA Blast hits to 957 proteins in 84 species: Archae - NA; Bacteria - 2…	0.909612	2.7448e-08
937	Sl17	Solyc06g069430	Sl94	Solyc04g071590	'not assigned.unknown'	' no hits & (original description: no original description)'	0.90289	5.10409e-08
903	Sl17	Solyc06g069430	Sl93	Solyc04g071600	'not assigned.unknown'	' no hits & (original description: no original description)'	0.896394	8.92093e-08
869	Sl17	Solyc06g069430	Sl92	Solyc04g071610	'not assigned.unknown'	' no hits & (original description: no original description)'	0.888796	1.63908e-07
390	Sl17	Solyc06g069430	Sl38	Solyc09g010210	'misc.gluco-, galacto- and mannosidases.endoglucanase'	(at1g7NA71NA : 776.NA) endo-1,4-beta-glucanase. Involved in cell elongation.; glycosyl hydrolase 9B1 (GH9B1); FUNCTIONS IN: cellulase activity, hydrolase activity, hydrolyzing O-glycosyl compounds; INVOLVED IN: response to cyclopentenone, cell wall modification involved in multidimensional cell growth; LOCATED IN: chloroplast; EXPRESSED IN: 2NA plant structures; EXPRESSED DURING: 12 growth stages…	0.888784	1.64067e-07
975	Sl17	Solyc06g069430	Sl95	Solyc04g071580	'not assigned.unknown'	' no hits & (original description: no original description)'	0.886412	1.96612e-07
616	Sl17	Solyc06g069430	Sl69	Solyc01g067890	'secondary metabolism.isoprenoids.non-mevalonate pathway.DXS'	(o78328|dxs_capan : 1385.NA) Probable 1-deoxy-D-xylulose-5-phosphate synthase, chloroplast precursor (EC 2.2.1.7) (1-deoxyxylulose-5-phosphate synthase) (DXP synthase) (DXPS) (CapTKT2) - Capsicum annuum (Bell pepper) & (at4g1556NA : 1232.NA) Encodes a protein with 1-deoxyxylulose 5-phosphate synthase activity involved in the MEP pathway. It is essential for chloroplast development in Arabidopsis;…	0.883215	2.49371e-07
2297	Sl17	Solyc06g069430	Sl161	Solyc06g084390	'hormone metabolism.auxin.signal transduction'	(p33491|abp2_tobac : 352.NA) Auxin-binding protein T92 precursor (ABP) - Nicotiana tabacum (Common tobacco) & (gnl|cdd|85846 : 311.NA) no description available & (at4gNA298NA : 268.NA) Auxin binding protein involved in cell elongation and cell division. ABP1 is ubiquitinated in vitro and in planta by AtRma2.; endoplasmic reticulum auxin binding protein 1 (ABP1); FUNCTIONS IN: auxin binding; INVOL…	0.87141	5.67252e-07
1578	Sl17	Solyc06g069430	Sl123	Solyc08g008330	'not assigned.unknown'	' no hits & (original description: no original description)'	0.864881	8.64087e-07
1185	Sl17	Solyc06g069430	Sl114	Solyc09g066150	'misc.cytochrome P450'	(at1g3454NA : 418.NA) member of CYP94D; "cytochrome P45NA, family 94, subfamily D, polypeptide 1" (CYP94D1); FUNCTIONS IN: electron carrier activity, monooxygenase activity, iron ion binding, oxygen binding, heme binding; INVOLVED IN: oxidation reduction; LOCATED IN: endomembrane system; CONTAINS InterPro DOMAIN/s: Cytochrome P45NA (InterPro:IPRNANA1128), Cytochrome P45NA, E-class, group I (Inter…	0.849894	2.10276e-06
284	Sl17	Solyc06g069430	Sl31	Solyc04g079960	'secondary metabolism.isoprenoids.non-mevalonate pathway.geranylgeranyl pyrophosphate synthase'	(p8NANA42|ggpps_capan : 5NANA.NA) Geranylgeranyl pyrophosphate synthetase, chloroplast precursor (GGPP synthetase) (GGPS) [Includes: Dimethylallyltranstransferase (EC 2.5.1.1); Geranyltranstransferase (EC 2.5.1.1NA); Farnesyltranstransferase (EC 2.5.1.29)] - Capsicum an & (at4g3681NA : 379.NA) Encodes a protein with geranylgeranyl pyrophosphate synthase activity involved in isoprenoid biosynthesi…	0.847031	2.46533e-06
683	Sl17	Solyc06g069430	Sl74	Solyc01g097810	'secondary metabolism.isoprenoids.carotenoids.zeta-carotene desaturase'	(q9smj3|zds_capan : 1159.NA) Zeta-carotene desaturase, chloroplast precursor (EC 1.14.99.3NA) (Carotene 7,8-desaturase) - Capsicum annuum (Bell pepper) & (at3gNA487NA : 949.NA) Involved in the biosynthesis of carotenes and xanthophylls, reduces zeta-carotene to lycopene.; zeta-carotene desaturase (ZDS); FUNCTIONS IN: carotene 7,8-desaturase activity; INVOLVED IN: carotene biosynthetic process; LO…	0.788438	3.63328e-05
1309	Sl17	Solyc06g069430	Sl117	Solyc12g013690	'misc.oxidases - copper, flavone etc'	(at5gNA532NA : 394.NA) FAD/NAD(P)-binding oxidoreductase family protein; FUNCTIONS IN: monooxygenase activity; INVOLVED IN: oxidation reduction; LOCATED IN: cellular_component unknown; EXPRESSED IN: 8 plant structures; EXPRESSED DURING: 9 growth stages; CONTAINS InterPro DOMAIN/s: Monooxygenase, FAD-binding (InterPro:IPRNANA2938); BEST Arabidopsis thaliana protein match is: FAD/NAD(P)-binding oxi…	0.782711	4.51723e-05
561	Sl17	Solyc06g069430	Sl65	Solyc11g011990	'PS.lightreaction.cyclic electron flow-chlororespiration'	(at4g2226NA : 459.NA) Similar to mitochondrial alternative oxidase. im mutants have a variegated phenotype and fail to differentiate chloroplasts in the majority of their cells under high light intensity continuous illumination. The white tissues of immutans accumulate phytoene, a non-colored C4NA carotenoid intermediate. This suggests that immutans controls, either directly or indirectly, the ac…	0.781488	4.72829e-05
496	Sl17	Solyc06g069430	Sl58	Solyc01g087260	'secondary metabolism.isoprenoids.carotenoids.carotenoid cleavage dioxygenase'	(at3g6352NA : 852.NA) Encodes a protein with 9-<i>cis</i>-epoxycarotenoid dioxygenase activity. The enzyme was shown to act on a variety of carotenoid including &#946;-carotene, lutein, zeaxanthin, and all-<i>trans</i>-violaxanthin. When those compounds are used as substrates, the major reaction product detected is a C14 dialdehyde: 4,9-dimethyldodeca-2,4,6,8,1NA-pentaene-1,12-dial. The enzyme di…	0.769583	7.27027e-05
171	Sl17	Solyc06g069430	Sl23	Solyc07g052700	'RNA.regulation of transcription.MADS box transcription factor family'	(at1g7798NA : 81.3) Encodes a member of the MIKC (MADS box, Keratin binding domain, and C terminal domain containing )family of transcriptional regulators. AGL66 is expressed in pollen.It forms heterodimers with other MICK family members (AGL1NA4). Involved in late stages of pollen development and pollen tube growth.; AGAMOUS-like 66 (AGL66); FUNCTIONS IN: sequence-specific DNA binding transcript…	0.761252	9.68169e-05
2241	Sl17	Solyc06g069430	Sl160	Solyc03g118290	'RNA.regulation of transcription.ARF, Auxin Response Factor family'	(at5g62NANANA : 975.NA) Encodes an auxin response factor. Mutants have many defects including enlarged rosette leaves, reduced fertility, later senescence, hypocotyl elongation defects, enlarged seeds and enlarged cotyledons. May not mediate auxin effects. Increase in seed size due to increased cell proliferation.; auxin response factor 2 (ARF2); FUNCTIONS IN: protein binding, sequence-specific D…	0.712646	0.000421733
1055	Sl17	Solyc06g069430	Sl100	Solyc04g057880	'RNA.regulation of transcription.SET-domain transcriptional regulator family'	(at1g773NANA : 432.NA) Encodes a protein with histone lysine N-methyltransferase activity required specifically for the trimethylation of H3-K4 in FLC chromatin (and not in H3-K36 dimethylation). Acts as an inhibitor of flowering specifically involved in the autonomous promotion pathway. EFS also regulates the expression of genes involved in carotenoid biosynthesis.Modification of histone methyla…	0.674779	0.00109947
767	Sl17	Solyc06g069430	Sl82	Solyc03g093830	'not assigned.unknown'	(at5g6167NA : 462.NA) Encodes a close homolog of the Cauliflower OR (Orange) protein. The function of OR is to induce the differentiation of proplastids or other noncolored plastids into chromoplasts for carotenoid accumulation. Both proteins contain a Cysteine-rich zinc finger domain that is highly specific to DnaJ-like molecular chaperons.; BEST Arabidopsis thaliana protein match is: chaperone …	0.670074	0.00122697
650	Sl17	Solyc06g069430	Sl72	Solyc01g109300	'secondary metabolism.isoprenoids.non-mevalonate pathway.HDR'	(at4g3435NA : 731.NA) Arabidopsis ISPH is involved in the plastid nonmevalonate pathway of isoprenoid biosynthesis. It was shown to complement the lethal phenotype of E. coli ispH mutant and is therefore most likely encodes a protein with 4-hydroxy-3-methylbut-2-en-1-yl diphosphate reductase activity involved in the last step of mevalonate-independent isopentenyl biosynthesis. Mutant has Albino s…	0.651329	0.00186551
1113	Sl17	Solyc06g069430	Sl107	Solyc01g079870	'RNA.regulation of transcription.CCAAT box binding factor family, HAP5'	(at1gNA897NA : 228.NA) heme activated protein (HAP5c); "nuclear factor Y, subunit C9" (NF-YC9); CONTAINS InterPro DOMAIN/s: Transcription factor CBF/NF-Y/archaeal histone (InterPro:IPRNANA3958), Histone-fold (InterPro:IPRNANA9NA72); BEST Arabidopsis thaliana protein match is: nuclear factor Y, subunit C3 (TAIR:AT1G5483NA.3); Has 35333 Blast hits to 34131 proteins in 2444 species: Archae - 798; Ba…	0.642588	0.00224703
255	Sl17	Solyc06g069430	Sl29	Solyc03g111720	'protein.postranslational modification'	(p54152|msra_fraan : 313.NA) Peptide methionine sulfoxide reductase (EC 1.8.4.11) (Protein-methionine-S-oxide reductase) (Peptide-methionine (S)-S-oxide reductase) (Peptide Met(O) reductase) (Fruit-ripening protein E4) - Fragaria ananassa (Strawberry) & (gnl|cdd|36848 : 263.NA) no description available & (at5g6164NA : 262.NA) ubiquitous enzyme that repairs oxidatively damaged proteins; peptidemet…	0.638708	0.00243617
1892	Sl17	Solyc06g069430	Sl137	Solyc12g013700	'hormone metabolism.auxin.induced-regulated-responsive-activated'	(at4g2745NA : 395.NA) Aluminium induced protein with YGL and LRDR motifs; FUNCTIONS IN: molecular_function unknown; INVOLVED IN: biological_process unknown; LOCATED IN: cytosol, nucleus, plasma membrane; EXPRESSED IN: 25 plant structures; EXPRESSED DURING: 14 growth stages; BEST Arabidopsis thaliana protein match is: Aluminium induced protein with YGL and LRDR motifs (TAIR:AT3G1545NA.1); Has 3NA2…	0.638038	0.0024701
473	Sl17	Solyc06g069430	Sl57	Solyc08g066950	'secondary metabolism.isoprenoids.non-mevalonate pathway.DXS'	(at5g1138NA : 935.NA) Encodes a protein postulated to have 1-deoxy-D-xylulose 5-phosphate synthase activity.; 1-deoxy-D-xylulose 5-phosphate synthase 3 (DXPS3); FUNCTIONS IN: 1-deoxy-D-xylulose-5-phosphate synthase activity; INVOLVED IN: terpenoid biosynthetic process; EXPRESSED IN: 23 plant structures; EXPRESSED DURING: 15 growth stages; CONTAINS InterPro DOMAIN/s: Transketolase-like, pyrimidine…	0.637279	0.00250909
234	Sl17	Solyc06g069430	Sl28	Solyc07g049550	'hormone metabolism.ethylene.synthesis-degradation.1-aminocyclopropane-1-carboxylate oxidase'	(qNA85NA7|acco3_pethy : 554.NA) 1-aminocyclopropane-1-carboxylate oxidase 3 (EC 1.14.17.4) (ACC oxidase 3) (Ethylene-forming enzyme) (EFE) - Petunia hybrida (Petunia) & (at1gNA5NA1NA : 455.NA) Encodes 1-aminocyclopropane-1-carboxylate oxidase; ethylene-forming enzyme (EFE); FUNCTIONS IN: 1-aminocyclopropane-1-carboxylate oxidase activity; INVOLVED IN: response to fungus, ethylene biosynthetic pro…	0.623015	0.00334205
530	Sl17	Solyc06g069430	Sl62	Solyc01g009010	'secondary metabolism.isoprenoids.non-mevalonate pathway.CMK'	(at2g2693NA : 476.NA) Encodes a 4-(cytidine 5'-phospho)-2-C-methyl-D-erithritol kinase.; 4-(cytidine 5'-phospho)-2-C-methyl-D-erithritol kinase (CDPMEK); FUNCTIONS IN: 4-(cytidine 5'-diphospho)-2-C-methyl-D-erythritol kinase activity; INVOLVED IN: response to light stimulus; LOCATED IN: chloroplast; EXPRESSED IN: 23 plant structures; EXPRESSED DURING: 13 growth stages; CONTAINS InterPro DOMAIN/s:…	0.618478	0.00365074
1620	Sl17	Solyc06g069430	Sl124	Solyc12g099810	'not assigned.unknown'	(at5g1217NA : 394.NA) Encodes one of the CRT-Like transporters (CLT1/AT5G1938NA, CLT2/AT4G2446NA, CLT3/AT5G1217NA). Required for glutathione homeostasis and stress responses. Mutants lacking these transporters are heavy metal-sensitive, glutathione(GSH)-deficient, and hypersensitive to Phytophthora infection.; CRT (chloroquine-resistance transporter)-like transporter 3 (CLT3); BEST Arabidopsis th…	0.612672	0.00407993
1013	Sl17	Solyc06g069430	Sl97	Solyc06g063070	'RNA.regulation of transcription.AP2/EREBP, APETALA2/Ethylene-responsive element binding protein family'	(at1g5391NA : 194.NA) encodes a member of the ERF (ethylene response factor) subfamily B-2 of ERF/AP2 transcription factor family (RAP2.12). The protein contains one AP2 domain. There are 5 members in this subfamily including RAP2.2 AND RAP2.12.; related to AP2 12 (RAP2.12); FUNCTIONS IN: DNA binding, sequence-specific DNA binding transcription factor activity; INVOLVED IN: regulation of transcri…	0.582396	0.00705069
796	Sl17	Solyc06g069430	Sl83	Solyc11g017470	'development.unspecified'	(at1gNA172NA : 357.NA) Belongs to a large family of putative transcriptional activators with NAC domain. Transcript level increases in response to wounding and abscisic acid. ATAF1 attentuates ABA signaling and sythesis. Mutants are hyposensitive to ABA.; ATAF1; CONTAINS InterPro DOMAIN/s: No apical meristem (NAM) protein (InterPro:IPRNANA3441); BEST Arabidopsis thaliana protein match is: NAC dom…	0.575379	0.00794578
2589	Sl17	Solyc06g069430	Sl173	Solyc11g017470	'development.unspecified'	(at1gNA172NA : 357.NA) Belongs to a large family of putative transcriptional activators with NAC domain. Transcript level increases in response to wounding and abscisic acid. ATAF1 attentuates ABA signaling and sythesis. Mutants are hyposensitive to ABA.; ATAF1; CONTAINS InterPro DOMAIN/s: No apical meristem (NAM) protein (InterPro:IPRNANA3441); BEST Arabidopsis thaliana protein match is: NAC dom…	0.575379	0.00794578
1766	Sl17	Solyc06g069430	Sl128	Solyc02g070890	'signalling.receptor kinases.leucine rich repeat XII'	(at5g4633NA : 1NA93.NA) Encodes a leucine-rich repeat serine/threonine protein kinase that is expressed ubiquitously. FLS2 is involved in MAP kinase signalling relay involved in innate immunity. Essential in the perception of flagellin, a potent elicitor of the defense response. FLS2 is directed for degradation by the bacterial ubiquitin ligase AvrPtoB.; FLAGELLIN-SENSITIVE 2 (FLS2); FUNCTIONS IN…	0.56606	0.00927573
2575	Sl171	Solyc09g082690	Sl172	Solyc09g082700	#N/A	#N/A	0.965005	6.58318e-12
2666	Sl173	Solyc11g017470	Sl174	Solyc10g006880	#N/A	#N/A	0.933832	1.81321e-09
219	Sl18	Solyc05g012020	Sl27	Solyc01g095080	'hormone metabolism.ethylene.synthesis-degradation.1-aminocyclopropane-1-carboxylate synthase'	(qNA7262|1a1c_tobac : 875.NA) 1-aminocyclopropane-1-carboxylate synthase (EC 4.4.1.14) (ACC synthase) (S-adenosyl-L-methionine methylthioadenosine-lyase) - Nicotiana tabacum (Common tobacco) & (at1gNA148NA : 672.NA) a member of the 1-aminocyclopropane-1-carboxylate (ACC) synthase (S-adenosyl-L-methionine methylthioadenosine-lyase, EC 4.4.1.14) gene family, isolated from a flower-specific cDNA lib…	0.99643	0
1716	Sl18	Solyc05g012020	Sl127	Solyc04g005630	'RNA.regulation of transcription.unclassified'	(at4gNA299NA : 668.NA) Mitochondrial transcription termination factor family protein; CONTAINS InterPro DOMAIN/s: Mitochodrial transcription termination factor-related (InterPro:IPRNANA369NA); BEST Arabidopsis thaliana protein match is: Mitochondrial transcription termination factor family protein (TAIR:AT2G44NA2NA.1); Has 15NANA Blast hits to 957 proteins in 84 species: Archae - NA; Bacteria - 2…	0.981562	2.17604e-14
1355	Sl18	Solyc05g012020	Sl118	Solyc08g069060	'misc.UDP glucosyl and glucoronyl transferases'	(at1g7781NA : 543.NA) Galactosyltransferase family protein; FUNCTIONS IN: transferase activity, transferring glycosyl groups, beta-1,3-galactosyltransferase activity; INVOLVED IN: protein amino acid glycosylation; LOCATED IN: Golgi apparatus; EXPRESSED IN: 2NA plant structures; EXPRESSED DURING: 13 growth stages; CONTAINS InterPro DOMAIN/s: Glycosyl transferase, family 31 (InterPro:IPRNANA2659); …	0.980876	3.01981e-14
2298	Sl18	Solyc05g012020	Sl161	Solyc06g084390	'hormone metabolism.auxin.signal transduction'	(p33491|abp2_tobac : 352.NA) Auxin-binding protein T92 precursor (ABP) - Nicotiana tabacum (Common tobacco) & (gnl|cdd|85846 : 311.NA) no description available & (at4gNA298NA : 268.NA) Auxin binding protein involved in cell elongation and cell division. ABP1 is ubiquitinated in vitro and in planta by AtRma2.; endoplasmic reticulum auxin binding protein 1 (ABP1); FUNCTIONS IN: auxin binding; INVOL…	0.979897	4.75175e-14
1662	Sl18	Solyc05g012020	Sl126	Solyc01g080410	'protein.postranslational modification'	(at4gNA483NA : 233.NA) methionine sulfoxide reductase B5 (MSRB5); FUNCTIONS IN: peptide-methionine-(S)-S-oxide reductase activity; INVOLVED IN: oxidation reduction; LOCATED IN: cytosol; EXPRESSED IN: 24 plant structures; EXPRESSED DURING: 14 growth stages; CONTAINS InterPro DOMAIN/s: Methionine sulphoxide reductase B (InterPro:IPRNANA2579), Mss4-like (InterPro:IPRNA11NA57); BEST Arabidopsis thali…	0.975054	3.24629e-13
1186	Sl18	Solyc05g012020	Sl114	Solyc09g066150	'misc.cytochrome P450'	(at1g3454NA : 418.NA) member of CYP94D; "cytochrome P45NA, family 94, subfamily D, polypeptide 1" (CYP94D1); FUNCTIONS IN: electron carrier activity, monooxygenase activity, iron ion binding, oxygen binding, heme binding; INVOLVED IN: oxidation reduction; LOCATED IN: endomembrane system; CONTAINS InterPro DOMAIN/s: Cytochrome P45NA (InterPro:IPRNANA1128), Cytochrome P45NA, E-class, group I (Inter…	0.974863	3.475e-13
1268	Sl18	Solyc05g012020	Sl116	Solyc02g068310	'misc.oxidases - copper, flavone etc'	(at1g1413NA : 344.NA) 2-oxoglutarate (2OG) and Fe(II)-dependent oxygenase superfamily protein; FUNCTIONS IN: oxidoreductase activity, acting on paired donors, with incorporation or reduction of molecular oxygen, 2-oxoglutarate as one donor, and incorporation of one atom each of oxygen into both donors, oxidoreductase activity; INVOLVED IN: biological_process unknown; LOCATED IN: nucleus; EXPRESSE…	0.973127	6.29718e-13
328	Sl18	Solyc05g012020	Sl34	Solyc10g080210	'cell wall.degradation.pectate lyases and polygalacturonases'	(p35336|pglr_actch : 4NA3.NA) Polygalacturonase precursor (EC 3.2.1.15) (PG) (Pectinase) - Actinidia chinensis (Kiwi) (Yangtao) & (gnl|cdd|84675 : 371.NA) no description available & (at3gNA797NA : 359.NA) Required for pollen separation during normal development. In qrt mutants, the outer walls of the four meiotic products of the pollen mother cell are fused, and pollen grains are released in tetr…	0.972799	7.01439e-13
1944	Sl18	Solyc05g012020	Sl138	Solyc09g092500	'hormone metabolism.auxin.synthesis-degradation'	(at4g14NA9NA : 451.NA) The At4g14NA9NA encodes a anthocyanidin 5-O-glucosyltransferase specifically glucosylating the 5-position of the flavonoid A-ring.; UDP-Glycosyltransferase superfamily protein; FUNCTIONS IN: UDP-glycosyltransferase activity, UDP-glucosyltransferase activity, anthocyanin 5-O-glucosyltransferase activity; INVOLVED IN: metabolic process; LOCATED IN: mitochondrion; EXPRESSED IN…	0.971141	1.18772e-12
976	Sl18	Solyc05g012020	Sl95	Solyc04g071580	'not assigned.unknown'	' no hits & (original description: no original description)'	0.957565	3.63163e-11
1229	Sl18	Solyc05g012020	Sl115	Solyc10g083400	'misc.cytochrome P450'	(at2g2769NA : 578.NA) Encodes a CYP94C1. Has highest omega-hydroxylase activity with 9,1NA-epoxystearic acid, while also metabolized lauric acid (C12:NA) and C18 unsaturated fatty acids. Gene expression is induced in response to wounding and jasmonic acid treatment.; "cytochrome P45NA, family 94, subfamily C, polypeptide 1" (CYP94C1); CONTAINS InterPro DOMAIN/s: Cytochrome P45NA (InterPro:IPRNANA…	0.95004	1.53529e-10
904	Sl18	Solyc05g012020	Sl93	Solyc04g071600	'not assigned.unknown'	' no hits & (original description: no original description)'	0.949669	1.63892e-10
1446	Sl18	Solyc05g012020	Sl120	Solyc01g095900	'not assigned.no ontology.tetratricopeptide repeat (TPR)'	(at1gNA132NA : 1786.NA) Tetratricopeptide repeat (TPR)-like superfamily protein; FUNCTIONS IN: binding; LOCATED IN: cellular_component unknown; EXPRESSED IN: 24 plant structures; EXPRESSED DURING: 14 growth stages; CONTAINS InterPro DOMAIN/s: Tetratricopeptide-like helical (InterPro:IPRNA1199NA), Tetratricopeptide repeat-containing (InterPro:IPRNA13NA26), Tetratricopeptide repeat (InterPro:IPRNA1…	0.94747	2.38868e-10
1400	Sl18	Solyc05g012020	Sl119	Solyc10g008470	'not assigned.no ontology'	(at1gNA362NA : 353.NA) ELMO/CED-12 family protein; FUNCTIONS IN: molecular_function unknown; INVOLVED IN: phagocytosis; LOCATED IN: cytoskeleton; EXPRESSED IN: 16 plant structures; EXPRESSED DURING: 6 growth stages; CONTAINS InterPro DOMAIN/s: Engulfment/cell motility, ELMO (InterPro:IPRNANA6816); BEST Arabidopsis thaliana protein match is: ELMO/CED-12 family protein (TAIR:AT3GNA361NA.1); Has 828…	0.947287	2.46297e-10
938	Sl18	Solyc05g012020	Sl94	Solyc04g071590	'not assigned.unknown'	' no hits & (original description: no original description)'	0.947189	2.50349e-10
1492	Sl18	Solyc05g012020	Sl121	Solyc03g095880	'not assigned.unknown'	' no hits & (original description: no original description)'	0.941655	6.01518e-10
870	Sl18	Solyc05g012020	Sl92	Solyc04g071610	'not assigned.unknown'	' no hits & (original description: no original description)'	0.93734	1.1251e-09
200	Sl18	Solyc05g012020	Sl26	Solyc10g081650	'secondary metabolism.isoprenoids.carotenoids.carotenoid isomerase'	(at1gNA682NA : 923.NA) Encodes carotenoid isomerase. Catalyzes the isomerization of poly-cis-carotenoids to all-trans-carotenoids. Together with PDS and ZDS, CRTiso is required to complete the synthesis of lycopene from phytoene.; carotenoid isomerase (CRTISO); CONTAINS InterPro DOMAIN/s: Fumarate reductase/succinate dehydrogenase flavoprotein, N-terminal (InterPro:IPRNANA3953), Carotene isomeras…	0.936545	1.2566e-09
1310	Sl18	Solyc05g012020	Sl117	Solyc12g013690	'misc.oxidases - copper, flavone etc'	(at5gNA532NA : 394.NA) FAD/NAD(P)-binding oxidoreductase family protein; FUNCTIONS IN: monooxygenase activity; INVOLVED IN: oxidation reduction; LOCATED IN: cellular_component unknown; EXPRESSED IN: 8 plant structures; EXPRESSED DURING: 9 growth stages; CONTAINS InterPro DOMAIN/s: Monooxygenase, FAD-binding (InterPro:IPRNANA2938); BEST Arabidopsis thaliana protein match is: FAD/NAD(P)-binding oxi…	0.936324	1.29552e-09
368	Sl18	Solyc05g012020	Sl37	Solyc06g051800	'cell wall.modification'	(at2g397NANA : 4NA9.NA) putative expansin. Naming convention from the Expansin Working Group (Kende et al, 2NANA4. Plant Mol Bio). Involved in the formation of nematode-induced syncytia in roots of Arabidopsis thaliana.; expansin A4 (EXPA4); CONTAINS InterPro DOMAIN/s: Barwin-related endoglucanase (InterPro:IPRNANA9NANA9), Pollen allergen, N-terminal (InterPro:IPRNA14734), Expansin (InterPro:IPRN…	0.913867	1.80695e-08
617	Sl18	Solyc05g012020	Sl69	Solyc01g067890	'secondary metabolism.isoprenoids.non-mevalonate pathway.DXS'	(o78328|dxs_capan : 1385.NA) Probable 1-deoxy-D-xylulose-5-phosphate synthase, chloroplast precursor (EC 2.2.1.7) (1-deoxyxylulose-5-phosphate synthase) (DXP synthase) (DXPS) (CapTKT2) - Capsicum annuum (Bell pepper) & (at4g1556NA : 1232.NA) Encodes a protein with 1-deoxyxylulose 5-phosphate synthase activity involved in the MEP pathway. It is essential for chloroplast development in Arabidopsis;…	0.899846	6.66224e-08
1536	Sl18	Solyc05g012020	Sl122	Solyc09g064730	'not assigned.unknown'	' no hits & (original description: no original description)'	0.89936	6.94617e-08
1579	Sl18	Solyc05g012020	Sl123	Solyc08g008330	'not assigned.unknown'	' no hits & (original description: no original description)'	0.888723	1.64841e-07
2242	Sl18	Solyc05g012020	Sl160	Solyc03g118290	'RNA.regulation of transcription.ARF, Auxin Response Factor family'	(at5g62NANANA : 975.NA) Encodes an auxin response factor. Mutants have many defects including enlarged rosette leaves, reduced fertility, later senescence, hypocotyl elongation defects, enlarged seeds and enlarged cotyledons. May not mediate auxin effects. Increase in seed size due to increased cell proliferation.; auxin response factor 2 (ARF2); FUNCTIONS IN: protein binding, sequence-specific D…	0.888482	1.67925e-07
2485	Sl18	Solyc05g012020	Sl171	Solyc09g082690	'signalling.light'	(p11432|eli_pea : 153.NA) Early light-induced protein, chloroplast precursor (ELIP) - Pisum sativum (Garden pea) & (at3g2284NA : 152.NA) Encodes an early light-inducible protein.; EARLY LIGHT-INDUCABLE PROTEIN (ELIP1); BEST Arabidopsis thaliana protein match is: Chlorophyll A-B binding family protein (TAIR:AT4G1469NA.1); Has 319 Blast hits to 319 proteins in 5NA species: Archae - NA; Bacteria - 5…	0.887915	1.75393e-07
306	Sl18	Solyc05g012020	Sl33	Solyc08g080090	'not assigned.unknown'	(at4g2292NA : 324.NA) Similar to the tomato senescence-inducible chloroplast stay-green protein 1. It is upregulated during maximal senescence in the Arabidopsis life cycle, especially in senescent leaves.; NON-YELLOWING 1 (NYE1); FUNCTIONS IN: molecular_function unknown; INVOLVED IN: chlorophyll catabolic process; LOCATED IN: chloroplast; EXPRESSED IN: 22 plant structures; EXPRESSED DURING: 14 g…	0.879581	3.24071e-07
391	Sl18	Solyc05g012020	Sl38	Solyc09g010210	'misc.gluco-, galacto- and mannosidases.endoglucanase'	(at1g7NA71NA : 776.NA) endo-1,4-beta-glucanase. Involved in cell elongation.; glycosyl hydrolase 9B1 (GH9B1); FUNCTIONS IN: cellulase activity, hydrolase activity, hydrolyzing O-glycosyl compounds; INVOLVED IN: response to cyclopentenone, cell wall modification involved in multidimensional cell growth; LOCATED IN: chloroplast; EXPRESSED IN: 2NA plant structures; EXPRESSED DURING: 12 growth stages…	0.846116	2.59212e-06
1893	Sl18	Solyc05g012020	Sl137	Solyc12g013700	'hormone metabolism.auxin.induced-regulated-responsive-activated'	(at4g2745NA : 395.NA) Aluminium induced protein with YGL and LRDR motifs; FUNCTIONS IN: molecular_function unknown; INVOLVED IN: biological_process unknown; LOCATED IN: cytosol, nucleus, plasma membrane; EXPRESSED IN: 25 plant structures; EXPRESSED DURING: 14 growth stages; BEST Arabidopsis thaliana protein match is: Aluminium induced protein with YGL and LRDR motifs (TAIR:AT3G1545NA.1); Has 3NA2…	0.830423	5.84673e-06
256	Sl18	Solyc05g012020	Sl29	Solyc03g111720	'protein.postranslational modification'	(p54152|msra_fraan : 313.NA) Peptide methionine sulfoxide reductase (EC 1.8.4.11) (Protein-methionine-S-oxide reductase) (Peptide-methionine (S)-S-oxide reductase) (Peptide Met(O) reductase) (Fruit-ripening protein E4) - Fragaria ananassa (Strawberry) & (gnl|cdd|36848 : 263.NA) no description available & (at5g6164NA : 262.NA) ubiquitous enzyme that repairs oxidatively damaged proteins; peptidemet…	0.82392	7.9992e-06
2539	Sl18	Solyc05g012020	Sl172	Solyc09g082700	#N/A	#N/A	0.802011	2.11008e-05
172	Sl18	Solyc05g012020	Sl23	Solyc07g052700	'RNA.regulation of transcription.MADS box transcription factor family'	(at1g7798NA : 81.3) Encodes a member of the MIKC (MADS box, Keratin binding domain, and C terminal domain containing )family of transcriptional regulators. AGL66 is expressed in pollen.It forms heterodimers with other MICK family members (AGL1NA4). Involved in late stages of pollen development and pollen tube growth.; AGAMOUS-like 66 (AGL66); FUNCTIONS IN: sequence-specific DNA binding transcript…	0.778254	5.32818e-05
[truncated: 1,810 more rows]

## Sheet: Supplemental Table S2
Supplemental Table S2 Transcriptome profilling of SlWD40 transgenic fruits
[truncated: 1,778 more rows]
[truncated: 9 more columns]

## Sheet: Supplemental Table S3
Supplemental Table S3 The overlapped DEGs of SlWD40 OE and RNAi fruit
[truncated: 305 more rows]

## Sheet: Supplemental Table S4
Supplemental Table S4 Functional categorization of DEGs of SlWD40
[truncated: 37 more rows]

## Sheet: Supplemental Table S5 
Supplemental Table S5 The overlap DEGs of SlWD40, rin and nor mutants
[truncated: 32 more rows]

## Sheet: Supplemental Table S6
Supplemental Table S6 Metabolite profilling of SlWD40 transgenic fruits
[truncated: 368 more rows]

[truncated: 2 more sheets: Supplemental Table S7 , Supplemental Table S8]
